# Supplementary material for: Adenylylation of mycobacterial Glnk (PII) protein is induced by nitrogen limitation
Source: Tuberculosis (Edinb). 2013 Mar;93(2):198–206. doi: 10.1016/j.tube.2012.12.003 (PMC3612183; doi:10.1016/j.tube.2012.12.003)
Supplement: Supplementary file 1 [file mmc1.xlsx]

## Sheet: All analysed genes
Data File S4. Comparative expression levels of the M. tuberculosis glnD deletion strain and wild type strain in nitrogen limitation for all genes present on the microarray.
Gene ID	Gene Name	Gene Function	p value	Fold change (glnD ko vs WT)
Rv0001	dnaA	chromosomal replication initiator protein	0.0963	1.29842
Rv0002	dnaN	DNA polymerase III beta chain	0.0368	1.6723
Rv0003	recF	DNA replication and repair protein	0.0334	1.63979
Rv0004		conserved hypothetical protein	0.0731	1.35843
Rv0005	gyrB	DNA gyrase subunit B	0.1052	1.26693
Rv0006	gyrA	DNA gyrase subunit A	0.2208	2.93893
Rv0007		conserved membrane protein	0.3574	1.12548
Rv0008c		membrane protein	0.0806	0.765225
Rv0009	ppiA	iron-regulated peptidyl-prolyl-cis-trans-isomerase A	0.0562	1.94754
Rv0010c		conserved membrane protein	0.0722	1.5661
Rv0011c		conserved membrane protein	0.0909	1.2224
Rv0012		conserved membrane protein	0.0729	0.648224
Rv0013	trpG	anthranilate synthase component II	0.255	0.874852
Rv0014c	pknB	transmembrane serine/threonine-protein kinase B	0.4354	0.947707
Rv0015c	pknA	transmembrane serine/threonine-protein kinase A	0.3718	1.13684
Rv0016c	pbpA	penicillin-binding protein	0.249	0.894472
Rv0017c	rodA	cell division protein	0.2623	0.62733
Rv0018c	ppp	serine/threonine phosphatase	0.2062	1.19449
Rv0019c		conserved hypothetical protein	0.2892	1.17823
Rv0020c	fhaA	conserved hypothetical protein	0.5231	1.05681
Rv0021c		conserved hypothetical protein	0.553	1.0457
Rv0022c	whiB5	transcriptional regulator whib-like	0.0488	0.731822
Rv0023		transcriptional regulator	0.1088	1.25507
Rv0024		secreted protein	0.3969	0.880174
Rv0025		conserved hypothetical protein	0.9263	1.00694
Rv0026		conserved hypothetical protein	0.6586	0.96464
Rv0027		hypothetical protein	0.0343	0.593815
Rv0028		hypothetical protein	0.0492	0.729565
Rv0029		conserved hypothetical protein	0.1054	0.719526
Rv0030		hypothetical protein	0.4716	0.684425
Rv0031		transposase	0.8657	0.986283
Rv0032	bioF2	8-amino-7-oxononanoate synthase	0.2693	0.919211
Rv0033	acpA	acyl carrier protein	0.2554	1.1103
Rv0034		conserved hypothetical protein	0.4836	1.07208
Rv0035	fadD34	fatty-acid-CoA ligase	0.1513	1.19597
Rv0036c		conserved hypothetical protein	0.2861	1.16742
Rv0037c		conserved membrane protein	0.3844	1.13585
Rv0038		conserved hypothetical protein	0.6789	0.969114
Rv0039c		conserved membrane protein	0.1395	0.740128
Rv0040c	mtc28	secreted proline rich protein	0.0437	1.47375
Rv0041	leuS	leucyl-tRNA synthetase	0.2416	0.917875
Rv0042c		transcriptional regulator, marR-family	0.0982	0.706728
Rv0043c		transcriptional regulator, gntR-family	0.3937	1.06807
Rv0044c		oxidoreductase	0.8786	1.01126
Rv0045c		hydrolase	0.877	1.02167
Rv0046c	ino1	myo-inositol-1-phosphate synthase	0.2195	0.837495
Rv0047c		conserved hypothetical protein	0.1426	0.747197
Rv0048c		membrane protein	0.0453	1.27361
Rv0049		conserved hypothetical protein	0.3675	1.08353
Rv0050	ponA1	bifunctional penicillin-binding protein	0.3348	1.09092
Rv0051		conserved membrane protein	0.2886	1.19997
Rv0052		conserved hypothetical protein	0.478	1.06443
Rv0053	rpsF	30S ribosomal protein S6	0.1486	1.41398
Rv0054	ssb	single-strand binding protein	0.1186	1.43232
Rv0055	rpsR	30S ribosomal protein rpsR1	0.1954	1.30934
Rv0056	rplI	50S ribosomal protein L9	0.1665	1.43186
Rv0057		hypothetical protein	0.0362	1.29341
Rv0058	dnaB	replicative DNA helicase	0.0251	1.45988
Rv0059		hypothetical protein	0.136	1.12809
Rv0060		conserved hypothetical protein	0.1976	1.11388
Rv0061		hypothetical protein	0.0404	2.30719
Rv0062	celA1	cellulase	0.1591	1.15003
Rv0063		oxidoreductase	0.355	0.852059
Rv0064		conserved membrane protein	0.2455	0.897508
Rv0065		conserved hypothetical protein	0.0354	1.40304
Rv0066c	icd2	isocitrate dehydrogenase	0.064	1.49946
Rv0067c		transcriptional regulator, tetR-family	0.1828	1.13677
Rv0068		oxidoreductase	0.4896	1.06172
Rv0069c	sdaA	L-serine dehydratase	0.0669	1.20276
Rv0070c	glyA2	serine hydroxymethyltransferase 2	0.1377	1.12373
Rv0071		maturase	0.963	1.00632
Rv0072		glutamine-transport transmembrane protein ABC transporter	0.1319	1.15849
Rv0073		glutamine-transport ATP-binding protein ABC transporter	0.3469	1.08755
Rv0074		conserved hypothetical protein	0.2746	0.908994
Rv0075		aminotransferase	0.5295	1.05606
Rv0076c		membrane protein	0.3831	1.07466
Rv0077c		oxidoreductase	0.0439	1.59588
Rv0078		transcriptional regulator	0.1305	1.31301
Rv0078.1	NA	NA	0.8402	1.02262
Rv0079		hypothetical protein	0.01	0.618586
Rv0080		conserved hypothetical protein	0.0204	0.760684
Rv0081		transcriptional regulator	0.2746	0.90548
Rv0082		oxidoreductase	0.0309	0.477151
Rv0083		oxidoreductase	0.9334	0.982092
Rv0084	hycD	formate hydrogenlyase	0.9902	1.0027
Rv0085	hycP	hydrogenase	0.3378	1.12738
Rv0086	hycQ	hydrogenase	0.0739	1.19597
Rv0087	hycE	formate hydrogenase	0.5954	1.04133
Rv0088		hypothetical protein	0.5155	0.934692
Rv0089		methyltransferase/methylase	0.645	1.05501
Rv0090		membrane protein	0.2218	0.685841
Rv0091	mtn	bifunctional nucleosidase	0.2543	1.31376
Rv0092	ctpA	cation transporter P-type ATPase A	0.29	1.12708
Rv0093c		conserved membrane protein	0.3266	0.933936
Rv0094c		conserved hypothetical protein	0.0377	0.536569
Rv0095c		conserved hypothetical protein	0.2424	1.12116
Rv0096	PPE1	PPE family protein	0.027	1.68877
Rv0097		oxidoreductase	0.2097	1.21885
Rv0098		conserved hypothetical protein	0.0416	1.74972
Rv0099	fadD10	fatty-acid-CoA ligase	0.0706	0.295777
Rv0100		conserved hypothetical protein	0.0409	0.556184
Rv0101	nrp	peptide synthetase	0.3563	0.930025
Rv0102		conserved membrane protein	0.1215	0.851879
Rv0103c	ctpB	cation-transporter P-type ATPase B	0.1328	1.28273
Rv0104		conserved hypothetical protein	0.0144	2.38354
Rv0105c	rpmB1	50S ribosomal protein	0.9569	1.0043
Rv0106		conserved hypothetical protein	0.504	0.896632
Rv0107c	ctpI	cation-transporter ATPase I	0.0702	1.2781
Rv0108c		hypothetical protein	0.0281	2.15545
Rv0109	PE_PGRS1	PE-PGRS family protein	0.1945	0.831323
Rv0110		conserved membrane protein	0.1079	1.2491
Rv0111		transmembrane acyltransferase	0.0965	1.32623
Rv0112	gca	GDP-mannose 4,6-dehydratase	0.08	0.472125
Rv0113	gmhA	sedoheptulose-7-phosphate isomerase	0.0821	0.477299
Rv0114	gmhB	D-alpha,beta-D-heptose-1,7-biphosphate phosphatase	0.0633	0.511791
Rv0115	hddA	D-alpha-D-heptose-7-phosphate kinase	0.0494	0.592469
Rv0116c		conserved membrane protein	0.0797	0.73802
Rv0117	oxyS	oxidative stress response regulatory protein	0.0604	0.652455
Rv0118c	oxcA	oxalyl-CoA decarboxylase	0.1579	0.625196
Rv0119	fadD7	fatty-acid-CoA ligase	0.1708	0.773958
Rv0120c	fusA2	elongation factor G	0.0484	1.18581
Rv0121c		conserved hypothetical protein	0.0567	0.651622
Rv0122		hypothetical protein	0.0666	0.681287
Rv0123		hypothetical protein	0.0666	0.703777
Rv0124	PE_PGRS2	PE-PGRS family protein	0.2905	1.09046
Rv0125	pepA	serine protease	0.3055	0.870124
Rv0126	treS	trehalose synthase	0.3646	0.938228
Rv0127		conserved hypothetical protein	0.9272	1.00949
Rv0128		conserved membrane protein	0.0856	0.642186
Rv0129c	fbpC	secreted fibronectin-binding protein C antigen 85-C	0.2287	1.19043
Rv0130		conserved hypothetical protein	0.2158	1.1937
Rv0131c	fadE1	acyl-CoA dehydrogenase	0.1125	0.833666
Rv0132c	fgd2	F420-dependent glucose-6-phosphate dehydrogenase	0.6894	0.951357
Rv0133		acetyltransferase	0.2926	1.1544
Rv0134	ephF	epoxide hydrolase	0.0558	1.24473
Rv0135c		transcriptional regulator	0.0141	1.30663
Rv0136	cyp138	cytochrome P450 138	0.1933	0.840477
Rv0137c	msrA	peptide methionine sulfoxide reductase	0.5684	1.0483
Rv0138		conserved hypothetical protein	0.655	0.96878
Rv0139		oxidoreductase	0.3563	1.08693
Rv0140		conserved hypothetical protein	0.5163	1.06252
Rv0141c		hypothetical protein	0.099	1.25357
Rv0142		conserved hypothetical protein	0.0343	1.31497
Rv0143c		conserved membrane protein	0.0361	1.378
Rv0144		transcriptional regulator, tetR-family	0.6249	1.07429
Rv0145		conserved hypothetical protein	0.2098	1.15673
Rv0146		conserved hypothetical protein	0.0012	0.438705
Rv0147		aldehyde dehydrogenase NAD-dependent	0.0704	1.441
Rv0148		short-chain type dehydrogenase/reductase	0.1494	1.26042
Rv0149		quinone oxidoreductase	0.1664	1.33306
Rv0150c		conserved hypothetical protein	0.1986	0.860523
Rv0151c	PE1	PE family protein	0.147	0.824393
Rv0152c	PE2	PE family protein	0.0158	1.25776
Rv0153c	ptbB	phosphotyrosine protein phosphatase ptpb	0.434	1.05885
Rv0154c	fadE2	acyl-CoA dehydrogenase	0.6266	1.03548
Rv0155	pntAa	NAD(P) transhydrogenase alpha subunit	0.2684	1.13663
Rv0156	pntAb	NAD(P) transhydrogenase alpha subunit	0.1888	1.24462
Rv0157	pntB	NAD(P) transhydrogenase beta subunit	0.2341	1.10146
Rv0157A		hypothetical protein	0.8189	1.0303
Rv0158		transcriptional regulator, tetR-family	0.1354	0.855036
Rv0159c	PE3	PE family protein	0.2262	1.0947
Rv0160c	PE4	PE family protein	0.1852	0.828638
Rv0161		oxidoreductase	0.9016	0.983784
Rv0162c	adhE1	zinc-type alcohol dehydrogenase E subunit adhE	0.1205	1.18295
Rv0163		conserved hypothetical protein	0.8685	1.02126
Rv0164	TB18.5	conserved hypothetical protein	0.1908	1.19033
Rv0165c		transcriptional regulator, gntR-family	0.1031	1.30288
Rv0166	fadD5	fatty-acid-CoA ligase	0.011	1.94431
Rv0167	yrbE1A	hypothetical membrane protein	0.0119	2.28091
Rv0168	yrbE1B	hypothetical membrane protein	0.0071	1.72383
Rv0169	mce1A	MCE-family protein	0.018	1.6931
Rv0170	mce1B	MCE-family protein	0.0112	1.93841
Rv0171	mce1C	MCE-family protein	0.0203	1.94567
Rv0172	mce1D	MCE-family protein	0.0116	1.81577
Rv0173	lprK	MCE-family lipoprotein mce1E	0.014	1.78808
Rv0174	mce1F	MCE-family protein	0.0187	1.81774
Rv0175		MCE-associated membrane protein	0.0421	1.58012
Rv0176		MCE-associated transmembrane protein	0.205	1.17933
Rv0177		MCE-associated protein	0.0606	1.49153
Rv0178		MCE-associated membrane protein	0.095	1.35917
Rv0179c	lprO	lipoprotein	0.2985	1.10711
Rv0180c		conserved membrane protein	0.4608	0.945527
Rv0181c		conserved hypothetical protein	0.6643	1.03974
Rv0182c	sigG	alternative RNA polymerase sigma factor	0.4428	1.0714
Rv0183		lysophospholipase	0.1488	1.17217
Rv0184		conserved hypothetical protein	0.1831	1.16261
Rv0185		conserved hypothetical protein	0.2205	1.14755
Rv0186	bglS	beta-glucosidase	0.0951	0.86465
Rv0187		O-methyltransferase	0.0598	0.829352
Rv0188		conserved membrane protein	0.3954	0.902547
Rv0189c	ilvD	dihydroxy-acid dehydratase	0.4342	1.06612
Rv0190		conserved hypothetical protein	0.0412	0.845047
Rv0191		conserved membrane protein	0.1685	0.604155
Rv0192		conserved hypothetical protein	0.0273	0.722706
Rv0193c		hypothetical protein	0.551	0.923312
Rv0194		drugs-transport transmembrane ATP-binding protein ABC transporter	0.2701	0.861597
Rv0195		two component system transcriptional regulator, luxR-family	0.4624	0.922638
Rv0196		transcriptional regulator	0.037	0.828215
Rv0197		oxidoreductase	0.1852	1.11581
Rv0198c		zinc metalloprotease	0.238	1.17244
Rv0199		conserved membrane protein	0.1067	1.56852
Rv0200		conserved membrane protein	0.0364	0.623548
Rv0201c		conserved hypothetical protein	0.079	1.19609
Rv0202c	mmpL11	transmembrane transport protein	0.4083	1.13194
Rv0203		hypothetical exported protein	0.284	1.15491
Rv0204c		conserved membrane protein	0.0155	1.43596
Rv0205		conserved membrane protein	0.2499	1.12661
Rv0206c	mmpL3	transmembrane transport protein	0.1747	1.16994
Rv0207c		conserved hypothetical protein	0.8907	1.01241
Rv0208c	trmB	methlytransferase	0.9504	1.00588
Rv0209		hypothetical protein	0.0705	0.733036
Rv0210		hypothetical protein	0.0613	0.674284
Rv0211	pckA	iron-regulated phosphoenolpyruvate carboxykinase	0.0022	0.523284
Rv0212c	nadR	asnC-family transcriptional regulator	0.7547	0.948457
Rv0213c		methyltransferase/methylase	0.1387	0.763177
Rv0214	fadD4	fatty-acid-CoA ligase	0.3221	0.82307
Rv0215c	fadE3	acyl-CoA dehydrogenase	0.1748	1.18315
Rv0216		conserved hypothetical protein	0.3211	1.10616
Rv0217c	lipW	esterase	0.225	1.15524
Rv0218		conserved membrane protein	0.9652	0.998106
Rv0219		conserved membrane protein	0.5164	0.944523
Rv0220	lipC	esterase	0.1061	1.23187
Rv0221		conserved hypothetical protein	0.1052	1.16604
Rv0222	echA1	enoyl-CoA hydratase	0.1935	1.11692
Rv0223c		aldehyde dehydrogenase	0.7086	1.02678
Rv0224c		methyltransferase/methylase	0.0501	0.113138
Rv0225		conserved hypothetical protein	0.0815	1.48801
Rv0226c		conserved membrane protein	0.0585	1.31294
Rv0227c		conserved membrane protein	0.0539	1.38158
Rv0228		membrane acyltransferase	0.1584	0.598649
Rv0229c		conserved membrane protein	0.0108	1.54193
Rv0230c	php	phosphotriesterase	0.0433	1.3243
Rv0231	fadE4	acyl-CoA dehydrogenase	0.0488	1.28462
Rv0232		transcriptional regulator, tetR/acrR-family	0.3251	1.08835
Rv0233	nrdB	ribonucleoside-diphosphate reductase beta chain	0.0476	1.43199
Rv0234c	gabD1	succinate-semialdehyde dehydrogenase dependent	0.2329	0.901532
Rv0235c		conserved membrane protein	0.7351	0.970561
Rv0236.1	NA	NA	0.0594	1.49383
Rv0236c		conserved membrane protein	0.0715	1.38536
Rv0237	lpqI	lipoprotein	0.4551	1.06967
Rv0238		transcriptional regulator, tetR-family	0.3842	1.07845
Rv0239		conserved hypothetical protein	0.2246	0.579295
Rv0240		conserved hypothetical protein	0.3292	1.08421
Rv0241c		conserved hypothetical protein	0.1037	1.25501
Rv0242c	fabG	3-oxoacyl-[acyl-carrier protein] reductase fabG4	0.2028	1.3593
Rv0243	fadA2	acetyl-CoA acyltransferase	0.0749	1.38572
Rv0244c	fadE5	acyl-CoA dehydrogenase	0.0277	0.696007
Rv0245		oxidoreductase	0.2922	1.09096
Rv0246		conserved membrane protein	0.0663	0.72407
Rv0247c		succinate dehydrogenase iron-sulfur subunit	0.7238	1.04479
Rv0248c		succinate dehydrogenase iron-sulfur subunit	0.3054	1.19489
Rv0249c		succinate dehydrogenase membrane anchor subunit	0.3798	1.09795
Rv0250c		conserved hypothetical protein	0.0496	1.30411
Rv0251c	hsp	heat shock protein	0.1662	0.865982
Rv0252	nirB	nitrite reductase large subunit	0.1783	0.245648
Rv0253	nirD	nitrite reductase small subunit	0.1124	0.270207
Rv0254c	cobU	bifunctional cobalamin biosynthesis protein	0.1308	0.536538
Rv0255c	cobQ1	cobyric acid synthase	0.092	0.652019
Rv0256c	PPE2	PPE family protein	0.0872	0.592405
Rv0257		conserved hypothetical protein	0.4827	0.901105
Rv0258c		conserved hypothetical protein	0.2152	0.855434
Rv0259c		conserved hypothetical protein	0.2439	0.501369
Rv0260c		transcriptional regulator	0.2347	0.342954
Rv0261c	narK3	membrane nitrite extrusion protein	0.3072	0.614497
Rv0262c	aac	aminoglycoside 2-N-acetyltransferase	0.9843	1.00162
Rv0263c		conserved hypothetical protein	0.7018	0.964739
Rv0264c		conserved hypothetical protein	0.5556	0.937485
Rv0265c		periplasmic iron-transport lipoprotein	0.0773	1.57664
Rv0266c	oplA	5-oxoprolinase	0.5582	1.04702
Rv0267	narU	membrane nitrite extrusion protein	0.4821	0.757627
Rv0268c		hypothetical protein	0.4139	1.11611
Rv0269c		conserved hypothetical protein	0.0926	1.31463
Rv0270	fadD2	fatty-acid-CoA ligase	0.0493	1.44543
Rv0271c	fadE6	acyl-CoA dehydrogenase	0.0346	2.10962
Rv0272c		hypothetical protein	0.5437	1.04606
Rv0273c		transcriptional regulator	0.7782	1.02814
Rv0274		conserved hypothetical protein	0.5284	1.0515
Rv0275c		transcriptional regulator, tetR-family	0.6457	0.968005
Rv0276		conserved hypothetical protein	0.0914	1.62789
Rv0277c		conserved hypothetical protein	0.0653	1.37151
Rv0278c	PE_PGRS3	PE-PGRS family protein	0.6318	1.03511
Rv0279c	PE_PGRS4	PE-PGRS family protein	0.7541	0.975673
Rv0280	PPE3	PPE family protein	0.9429	1.02045
Rv0281		conserved hypothetical protein	0.0681	0.556148
Rv0282		conserved hypothetical protein	0.3611	0.882618
Rv0283		conserved membrane protein	0.3783	0.898286
Rv0284		conserved membrane protein	0.382	0.886158
Rv0285	PE5	PE family protein	0.5039	0.910842
Rv0286	PPE4	PPE family protein	0.6004	0.9432
Rv0287	esxG	esat-6 like protein	0.5168	1.09007
Rv0288	esxH	low molecular weight protein antigen 7	0.2141	0.88693
Rv0289		conserved hypothetical protein	0.6059	1.04592
Rv0290		conserved membrane protein	0.3488	1.14978
Rv0291	mycP3	membrane-anchored mycosin	0.5381	0.934733
Rv0292		conserved membrane protein	0.1521	0.837174
Rv0293c		conserved hypothetical protein	0.5915	0.945971
Rv0294	tam	trans-aconitate methyltransferase	0.6909	1.03648
Rv0295c		conserved hypothetical protein	0.2703	1.1661
Rv0296c		sulfatase	0.0831	1.19145
Rv0297	PE_PGRS5	PE-PGRS family protein	0.138	1.13744
Rv0298		hypothetical protein	0.2578	0.890403
Rv0299		hypothetical protein	0.6464	1.05118
Rv0300		conserved hypothetical protein	0.1216	0.866825
Rv0301		conserved hypothetical protein	0.3551	0.930632
Rv0302		transcriptional regulator, tetR/acrR-family	0.785	1.02042
Rv0303		dehydrogenase/reductase	0.1772	1.14504
Rv0304c	PPE5	PPE family protein	0.2472	0.804966
Rv0305c	PPE6	PPE family protein	0.669	0.948314
Rv0306		oxidoreductase	0.199	0.825001
Rv0307c		hypothetical protein	0.0523	0.615018
Rv0308		conserved membrane protein	0.1065	1.35356
Rv0309		hypothetical exported protein	0.7875	0.966666
Rv0310c		conserved hypothetical protein	0.3691	1.07995
Rv0311		hypothetical protein	0.5515	1.05814
Rv0312		conserved proline and threonine rich protein	0.0229	1.39493
Rv0313		conserved hypothetical protein	0.2828	1.10806
Rv0314c		conserved membrane protein	0.2439	1.14079
Rv0315		beta-1,3-glucanase precursor	0.2873	1.13581
Rv0316		muconolactone isomerase	0.0683	1.34705
Rv0317c	glpQ2	glycerophosphoryl diester phosphodiesterase	0.1475	0.883434
Rv0318c		conserved membrane protein	0.1017	0.494165
Rv0319	pcp	pyrrolidone-carboxylate peptidase	0.8371	0.98209
Rv0320		hypothetical exported protein	0.0674	1.17225
Rv0321	dcd	deoxycytidine triphosphate deaminase	0.1839	0.566772
Rv0322	udgA	UDP-glucose 6-dehydrogenase	0.5544	0.927823
Rv0323c		conserved hypothetical protein	0.8864	0.991746
Rv0324		transcriptional regulator, arsR-family	0.1127	0.822215
Rv0325		hypothetical protein	0.2673	1.10287
Rv0326		hypothetical protein	0.928	0.986891
Rv0327c	cyp135A1	cytochrome P450 135A1	0.4434	0.937788
Rv0328		transcriptional regulator, tetR/acrR-family	0.287	0.913249
Rv0329c		conserved hypothetical protein	0.2	0.706402
Rv0330c		hypothetical protein	0.6743	1.0374
Rv0331		dehydrogenase/reductase	0.9837	0.997943
Rv0332		conserved hypothetical protein	0.3855	1.06982
Rv0333		hypothetical protein	0.3649	1.10273
Rv0334	rmlA	alpha-D-glucose-1-phosphate thymidylyltransferase	0.9266	1.00636
Rv0335c	PE6	PE family protein	0.2229	0.882534
Rv0336		13E12 repeat family protein	0.3678	1.11451
Rv0337c	aspC	aspartate aminotransferase	0.2823	1.11903
Rv0338c		iron-sulfur-binding reductase	0.1469	1.3362
Rv0339c		transcriptional regulator	0.3275	1.21125
Rv0340		conserved hypothetical protein	0.0458	0.803194
Rv0341	iniB	isoniazid inductible gene protein	0.0021	0.59528
Rv0342	iniA	isoniazid inductible gene protein	0.0011	0.645685
Rv0343	iniC	isoniazid inductible gene protein	0.0656	0.827293
Rv0344c	lpqJ	lipoprotein	0.0421	1.35472
Rv0345		conserved hypothetical protein	0.0451	0.497261
Rv0346c	ansP2	L-asparagine permease	0.373	0.778174
Rv0347		conserved membrane protein	0.1726	1.17316
Rv0348		transcriptional regulator	0.2236	1.1348
Rv0349		hypothetical protein	0.1817	1.17362
Rv0350	dnaK	chaperone protein	0.0597	2.17226
Rv0351	grpE	chaperone	0.0473	2.17518
Rv0352	dnaJ1	chaperone protein	0.0527	1.87318
Rv0353	hspR	merR-family heat shock protein transcriptional repressor	0.0936	1.49008
Rv0354c	PPE7	PPE family protein	0.4581	0.927542
Rv0355c	PPE8	PPE family protein	0.5254	0.909517
Rv0356c		conserved hypothetical protein	0.0437	1.42464
Rv0357c	purA	adenylosuccinate synthetase	0.1273	1.4458
Rv0358		conserved hypothetical protein	0.3703	1.133
Rv0359		conserved membrane protein	0.32	1.09826
Rv0360c		conserved hypothetical protein	0.0247	1.35619
Rv0361		conserved membrane protein	0.0048	0.606537
Rv0362	mgtE	Mg2+ transport transmembrane protein	0.1214	0.696579
Rv0363c	fba	fructose-bisphosphate aldolase	0.9084	0.988904
Rv0364		conserved membrane protein	0.19	1.18309
Rv0365c		conserved hypothetical protein	0.531	1.0622
Rv0366c		conserved hypothetical protein	0.2544	0.882352
Rv0367c		hypothetical protein	0.5951	0.957664
Rv0368c		conserved hypothetical protein	0.0985	0.852086
Rv0369c		membrane oxidoreductase	0.0592	0.769711
Rv0370c		oxidoreductase	0.0532	0.757694
Rv0371c		conserved hypothetical protein	0.8743	0.981319
Rv0372c		conserved hypothetical protein	0.7724	0.977591
Rv0373c		carbon monoxyde dehydrogenase large chain	0.191	0.846712
Rv0374c		carbon monoxyde dehydrogenase small chain	0.2721	0.889159
Rv0375c		carbon monoxyde dehydrogenase medium chain	0.8514	1.01223
Rv0376c		conserved hypothetical protein	0.0886	0.819636
Rv0377		transcriptional regulator, lysR-family	0.3177	0.899322
Rv0378		conserved glycine rich protein	0.7239	0.883184
Rv0379	secE2	protein transport protein	0.0628	1.39496
Rv0380c		RNA methyltransferase	0.9937	1.00092
Rv0381c		hypothetical protein	0.8313	0.982735
Rv0382c	pyrE	orotate phosphoribosyltransferase	0.4217	1.10952
Rv0383c		conserved secreted protein	0.3061	1.13624
Rv0384c	clpB	endopeptidase ATP binding protein chain B	0.2864	1.09815
Rv0385		monooxygenase	0.1481	0.89108
Rv0386		transcriptional regulator, luxR/uhpA-family	0.0214	1.56271
Rv0387c		conserved hypothetical protein	0.1649	0.851826
Rv0388c	PPE9	PPE family protein	0.0391	0.233796
Rv0389	purT	phosphoribosylglycinamide formyltransferase 2	0.0592	0.743475
Rv0390		conserved hypothetical protein	0.4237	0.939363
Rv0391	metZ	O-succinylhomoserine sulfhydrylase	0.2776	1.13076
Rv0392c	ndhA	membrane NADH dehydrogenase	0.1976	1.12892
Rv0393		13E12 repeat family protein	0.1206	0.792455
Rv0394c		secreted protein	0.0732	1.32107
Rv0395		hypothetical protein	0.9064	1.01145
Rv0396		hypothetical protein	0.5063	1.07176
Rv0397		13E12 repeat family protein	0.0616	0.749291
Rv0398c		secreted protein	0.1735	0.866079
Rv0399c	lpqK	lipoprotein	0.6925	1.03431
Rv0400c	fadE7	acyl-CoA dehydrogenase	0.3287	0.896567
Rv0401		conserved membrane protein	0.1519	1.1895
Rv0402c	mmpL1	transmembrane transport protein	0.3077	0.921158
Rv0403c	mmpS1	membrane protein	0.5741	0.948297
Rv0404	fadD30	fatty-acid-CoA ligase	0.0775	0.722232
Rv0405	pks6	membrane bound polyketide synthase	0.0516	0.693212
Rv0406c		beta lactamase like protein	0.1297	0.836007
Rv0407	fgd1	F420-dependent glucose-6-phosphate dehydrogenase	0.1249	1.21249
Rv0408	pta	phosphate acetyltransferase	0.0865	1.41335
Rv0409	ackA	acetate kinase	0.6363	1.15915
Rv0410c	pknG	serine/threonine-protein kinase	0.146	1.17828
Rv0411c	glnH	glutamine-binding lipoprotein	0.5728	1.04362
Rv0412c		conserved membrane protein	0.8356	1.01882
Rv0413	mutT3	mutator protein	0.3601	0.893741
Rv0414c	thiE	thiamine-phosphate pyrophosphorylase	0.3327	1.1158
Rv0415	thiO	thiamine biosynthesis oxidoreductase	0.3721	0.931911
Rv0416	thiS	hypothetical protein	0.3163	0.915181
Rv0417	thiG	thiamin biosynthesis protein	0.6874	0.962514
Rv0418	lpqL	lipoprotein aminopeptidase	0.1546	1.34567
Rv0419	lpqM	lipoprotein peptidase	0.9104	0.991414
Rv0420c		transmembrane protein	0.3119	0.927996
Rv0421c		conserved hypothetical protein	0.1515	1.2094
Rv0422c	thiD	phosphomethylpyrimidine kinase	0.1163	1.25052
Rv0423c	thiC	thiamine biosynthesis protein	0.6158	0.960822
Rv0424c		hypothetical protein	0.3072	1.12909
Rv0425c	ctpH	metal cation transporting P-type ATPase	0.703	0.972916
Rv0426c		transmembrane protein	0.2193	0.89231
Rv0427c	xthA	exodeoxyribonuclease III protein	0.2459	1.14385
Rv0428c		hypothetical protein	0.1174	1.43596
Rv0429c	def	polypeptide deformylase	0.585	1.05923
Rv0430		conserved hypothetical protein	0.0693	1.40476
Rv0431		tuberculin related peptide	0.1138	1.31231
Rv0432	sodC	periplasmic superoxide dismutase	0.113	1.22382
Rv0433		conserved hypothetical protein	0.1075	1.26797
Rv0434		conserved hypothetical protein	0.0951	0.502712
Rv0435c		ATPase	0.2684	1.13902
Rv0436c	pssA	CDP-diacylglycerol-serine o-phosphatidyltransferase	0.0926	1.17915
Rv0437c	psd	phosphatidylserine decarboxylase	0.3422	0.925551
Rv0438c	moeA2	molybdopterin biosynthesis protein	0.0386	0.761749
Rv0439c		dehydrogenase/reductase	0.0688	1.48428
Rv0440	groEL	60 kda chaperonin 2 groEL2	0.0448	3.3056
Rv0441c		hypothetical protein	0.6174	1.05452
Rv0442c	PPE10	PPE family protein	0.351	0.909261
Rv0443		conserved hypothetical protein	0.3989	1.08835
Rv0444c		conserved hypothetical protein	0.3803	0.939072
Rv0445c	sigK	alternative RNA polymerase sigma factor	0.0632	1.40425
Rv0446c		conserved membrane protein	0.1131	1.27734
Rv0447c	ufaA1	cyclopropane-fatty-acyl-phospholipid synthase	0.2158	0.490357
Rv0448c		conserved hypothetical protein	0.0545	0.600788
Rv0449c		conserved hypothetical protein	0.0427	0.845773
Rv0450c	mmpL4	transmembrane transport protein	0.0689	1.22116
Rv0451c	mmpS4	membrane protein	0.1095	1.17983
Rv0452		transcriptional regulator	0.6846	1.10876
Rv0453	PPE11	PPE family protein	0.173	0.891791
Rv0454		conserved hypothetical protein	0.6965	1.03601
Rv0455c		conserved hypothetical protein	0.1465	1.18279
Rv0456.1	NA	NA	0.0363	0.596983
Rv0456c	echA2	enoyl-CoA hydratase	0.8842	1.01491
Rv0457c		peptidase	0.0178	0.706816
Rv0458		aldehyde dehydrogenase	0.0235	1.34088
Rv0459		conserved hypothetical protein	0.0146	1.43103
Rv0460		conserved hydrophobic protein	0.1105	1.32668
Rv0461		transmembrane protein	0.1507	1.15928
Rv0462	lpd	dihydrolipoamide dehydrogenase	0.0932	1.54638
Rv0463		conserved membrane protein	0.0888	1.57025
Rv0464c		conserved hypothetical protein	0.094	1.46806
Rv0465c		transcriptional regulator	0.0856	1.37854
Rv0466		conserved hypothetical protein	0.0276	0.629219
Rv0467	icl	isocitrate lyase	0.0182	0.421856
Rv0468	fadB2	3-hydroxybutyryl-CoA dehydrogenase	0.0295	0.707947
Rv0469	umaA	mycolic acid synthase	0.0992	0.850305
Rv0470.1	NA	NA	0.5502	0.922864
Rv0470c	pcaA	mycolic acid synthase	0.2726	0.90832
Rv0471c		hypothetical protein	0.8934	0.989446
Rv0472c		transcriptional regulator, tetR-family	0.6335	1.03707
Rv0473		conserved membrane protein	0.0425	0.597589
Rv0474		transcriptional regulator	0.4321	0.932833
Rv0475	hbhA	iron-regulated heparin binding hemagglutinin	0.277	1.0899
Rv0476		conserved membrane protein	0.1693	1.16388
Rv0477		conserved secreted protein	0.2209	1.11972
Rv0478	deoC	deoxyribose-phosphate aldolase	0.1978	1.14583
Rv0479c		conserved membrane protein	0.5263	0.94342
Rv0480c		amidohydrolase	0.5627	0.923133
Rv0481c		hypothetical protein	0.446	1.129
Rv0482	murB	UDP-N-acetylenolpyruvoylglucosamine reductase	0.0033	1.46385
Rv0483	lprQ	lipoprotein	0.0064	0.464647
Rv0484c		short-chain type oxidoreductase	0.6317	1.03574
Rv0485		transcriptional regulator	0.6365	0.95777
Rv0486		mannosyltransferase	0.4007	1.08318
Rv0487		conserved hypothetical protein	0.3361	1.07399
Rv0488		conserved membrane protein	0.5617	1.05859
Rv0489	gpm1	phosphoglycerate mutase 1	0.163	0.844302
Rv0490	senX3	two component system sensor histidine kinase	0.0921	1.33104
Rv0491	regX3	two component system sensor protein	0.5855	1.08255
Rv0492.1	NA	NA	0.3732	1.07253
Rv0492c		oxidoreductase gmc-type	0.0694	1.65472
Rv0493c		conserved hypothetical protein	0.0757	1.18178
Rv0494		transcriptional regulator, gntR-family	0.6256	0.910167
Rv0495c		conserved hypothetical protein	0.174	1.1531
Rv0496		conserved hypothetical protein	0.1797	1.20618
Rv0497		conserved membrane protein	0.2064	1.18404
Rv0498		conserved hypothetical protein	0.189	1.28369
Rv0499		conserved hypothetical protein	0.226	1.30447
Rv0500	proC	pyrroline-5-carboxylate reductase	0.2447	1.16424
Rv0500.1	NA	NA	0.0535	1.26819
Rv0501	galE2	UDP-glucose 4-epimerase	0.8749	0.960908
Rv0502		conserved hypothetical protein	0.2597	1.15919
Rv0503c	cmaA2	cyclopropane-fatty-acyl-phospholipid synthase 2	0.0472	1.37064
Rv0504c		conserved hypothetical protein	0.1607	1.22386
Rv0505c	serB1	phosphoserine phosphatase	0.1592	1.1373
Rv0506	mmpS2	membrane protein	0.0541	1.18567
Rv0507	mmpL2	transmembrane transport protein	0.3308	1.0855
Rv0508		conserved hypothetical protein	0.8549	1.02133
Rv0509	hemA	glutamyl-tRNA reductase	0.0963	1.2131
Rv0510	hemC	porphobilinogen deaminase	0.1053	0.822591
Rv0511	hemD	uroporphyrin-III C-methyltransferase	0.3557	1.09316
Rv0512	hemB	delta-aminolevulinic acid dehydratase	0.4804	1.09588
Rv0513		conserved membrane protein	0.1899	1.23736
Rv0514		transmembrane protein	0.8478	1.02956
Rv0516c		conserved hypothetical protein	0.2784	1.10247
Rv0517		membrane acyltransferase	0.0693	1.5961
Rv0518		hypothetical exported protein	0.2949	0.908747
Rv0519c		conserved membrane protein	0.368	1.07794
Rv0520		methyltransferase/methylase	0.3504	0.904389
Rv0521		methyltransferase/methylase	0.059	1.28537
Rv0522	gabP	gabA permease	0.0735	0.776092
Rv0523c		conserved hypothetical protein	0.029	1.42686
Rv0524	hemL	glutamate-1-semialdehyde 2,1-aminomutase	0.5736	1.06312
Rv0525		conserved hypothetical protein	0.4587	1.07954
Rv0526		thioredoxin	0.4662	0.928702
Rv0527	ccdA	cytochrome C biogenesis protein	0.5226	0.945638
Rv0528		conserved membrane protein	0.7981	1.03528
Rv0529	ccsA	cytochrome C biogenesis protein	0.3253	1.10541
Rv0530		conserved hypothetical protein	0.0424	0.828802
Rv0531		conserved membrane protein	0.9436	1.00623
Rv0532	PE_PGRS6	PE-PGRS family protein	0.3789	0.88629
Rv0533c	fabH	3-oxoacyl-[acyl-carrier-protein] synthase III	0.3445	0.924729
Rv0534c	menA	1,4-dihydroxy-2-naphthoate octaprenyltransferase	0.1872	0.87339
Rv0535	pnp	5-methylthioadenosine phosphorylase	0.1664	0.832622
Rv0536	galE3	UDP-glucose 4-epimerase	0.4115	1.24697
Rv0537c		membrane protein	0.1067	1.42088
Rv0538		conserved membrane protein	0.1244	0.716265
Rv0539		dolichyl-phosphate sugar synthase	0.92	1.00717
Rv0540		conserved hypothetical protein	0.5114	0.949912
Rv0541c		conserved membrane protein	0.068	1.43334
Rv0542c	menE	O-succinylbenzoic acid-CoA ligase	0.8198	1.03136
Rv0543c		conserved hypothetical protein	0.1168	1.18664
Rv0544c		conserved membrane protein	0.0875	1.41161
Rv0545c	pitA	low affinity inorganic phosphate transporter membrane protein	0.0708	1.66563
Rv0546c		conserved hypothetical protein	0.0483	1.45533
Rv0547c		oxidoreductase	0.2756	1.11366
Rv0548c	menB	naphthoate synthase	0.0769	1.49464
Rv0549c		conserved hypothetical protein	0.2843	0.926756
Rv0550c		hypothetical protein	0.4356	0.898441
Rv0551c	fadD8	fatty-acid-CoA ligase	0.3332	1.1013
Rv0552		conserved hypothetical protein	0.7076	1.03003
Rv0553	menC	muconate cycloisomerase	0.8189	1.01833
Rv0554	bpoC	non-haem peroxidase	0.0987	1.44896
Rv0555	menD	bifunctional menaquinone biosynthesis protein	0.2279	1.16324
Rv0556		conserved membrane protein	0.1041	1.16712
Rv0557	pimB	mannosyltransferase	0.6502	0.967541
Rv0558	menH	ubiquinone/menaquinone biosynthesis methyltransferase	0.0451	1.27134
Rv0559c		conserved secreted protein	0.0559	1.29133
Rv0560c		benzoquinone methyltransferase	0.0251	1.54524
Rv0561c		oxidoreductase	0.5738	0.943253
Rv0562	grcC1	polyprenyl-diphosphate synthase	0.1422	1.27046
Rv0563	htpX	protease transmembrane protein heat shock protein	0.1776	0.886072
Rv0564c	gpsA	glycerol-3-phosphate dehydrogenase gpdA1	0.5593	0.953022
Rv0565c		monooxygenase	0.0519	1.36624
Rv0566c		conserved hypothetical protein	0.2707	1.13489
Rv0567		methyltransferase/methylase	0.1517	1.23924
Rv0568	cyp135B1	cytochrome P450 135B1	0.4773	1.06389
Rv0569		conserved hypothetical protein	0.7637	1.0339
Rv0570	nrdZ	ribonucleoside-diphosphate reductase large subunit	0.3622	1.1096
Rv0571c		conserved hypothetical protein	0.7551	1.03528
Rv0572c		hypothetical protein	0.4458	1.07518
Rv0573c		conserved hypothetical protein	0.1541	0.861797
Rv0574c		conserved hypothetical protein	0.5429	0.953508
Rv0575c		oxidoreductase	0.2189	0.783078
Rv0576		transcriptional regulator, arsR-family	0.0235	1.37798
Rv0577	TB27.3	conserved hypothetical protein	0.0344	1.65369
Rv0578c	PE_PGRS7	PE-PGRS family protein	0.3209	1.08507
Rv0579		conserved hypothetical protein	0.5342	0.942646
Rv0580c		conserved hypothetical protein	0.9821	1.00289
Rv0581		conserved hypothetical protein	0.8836	0.97973
Rv0582		hypothetical protein	0.441	0.947313
Rv0583c	lpqN	lipoprotein	0.3718	1.06756
Rv0584		hypothetical exported protein	0.0975	0.695869
Rv0585c		conserved membrane protein	0.0909	0.813998
Rv0586		transcriptional regulator, gntR-family	0.081	0.830122
Rv0587	yrbE2A	hypothetical membrane protein	0.1261	0.766601
Rv0588	yrbE2B	hypothetical membrane protein	0.0509	1.42981
Rv0589	mce2A	MCE-family protein	0.1085	1.18044
Rv0590	mce2B	MCE-family protein	0.2034	1.18099
Rv0590.1	NA	NA	0.173	1.26517
Rv0591	mce2C	MCE-family protein	0.2962	1.12494
Rv0592	mce2D	MCE-family protein	0.8145	1.01952
Rv0593	lprL	MCE-family lipoprotein mce2E	0.8847	0.97193
Rv0594	mce2F	MCE-family protein	0.2801	0.895747
Rv0595c		conserved hypothetical protein	0.1574	0.775513
Rv0596c		conserved hypothetical protein	0.0616	0.803819
Rv0597c		conserved hypothetical protein	0.7603	1.02109
Rv0598c		conserved hypothetical protein	0.7171	0.950455
Rv0599c		conserved hypothetical protein	0.5487	0.92047
Rv0600c		two component system sensor kinase	0.075	0.831528
Rv0601c		two component system sensor kinase	0.2726	0.896675
Rv0602c	tcrA	two component system transcriptional regulator	0.3364	0.524619
Rv0603		hypothetical exported protein	0.9319	1.00181
Rv0604	lpqO	lipoprotein	0.9222	0.993394
Rv0605		resolvase	0.2977	1.14125
Rv0606		transposase	0.3708	1.08018
Rv0607		hypothetical protein	0.3859	0.922454
Rv0608		conserved hypothetical protein	0.1915	0.80074
Rv0609		conserved hypothetical protein	0.1072	0.811124
Rv0609.1	NA	NA	0.68	1.04021
Rv0610c		hypothetical protein	0.4875	0.91789
Rv0611c		hypothetical protein	0.0729	0.74226
Rv0612		conserved hypothetical protein	0.0433	0.668059
Rv0613c		hypothetical protein	0.0762	1.75445
Rv0614		conserved hypothetical protein	0.311	0.896486
Rv0615		membrane protein	0.2548	0.894212
Rv0616c		hypothetical protein	0.9171	1.02262
Rv0617		conserved hypothetical protein	0.1219	0.841179
Rv0618	galTa	galactose-1-phosphate uridylyltransferase	0.1938	0.873499
Rv0619	galTb	galactose-1-phosphate uridylyltransferase	0.7053	1.04425
Rv0620	galK	galactokinase	0.3811	0.857776
Rv0621		membrane protein	0.027	1.32871
Rv0622		membrane protein	0.9709	1.00354
Rv0623		conserved hypothetical protein	0.3762	0.891628
Rv0624		conserved hypothetical protein	0.542	0.952366
Rv0625c		conserved membrane protein	0.1313	0.88078
Rv0626		conserved hypothetical protein	0.2176	0.853829
Rv0627		conserved hypothetical protein	0.0938	0.829201
Rv0628c		conserved hypothetical protein	0.8724	0.985888
Rv0629c	recD	exonuclease V alpha chain	0.6155	1.05284
Rv0630c	recB	exonuclease V beta chain	0.0259	0.702204
Rv0631c	recC	exonuclease V gamma chain	0.7552	1.03252
Rv0632c	echA3	enoyl-CoA hydratase	0.0998	1.24265
Rv0633c		hypothetical exported protein	0.1594	1.12787
Rv0634.1	NA	NA	0.0616	1.50859
Rv0634B	rpmG2	50S ribosomal protein L33	0.0777	1.46014
Rv0634c		glyoxalase II	0.3246	1.14184
Rv0635		conserved hypothetical protein	0.0967	1.59298
Rv0636		conserved hypothetical protein	0.1277	1.42861
Rv0637		conserved hypothetical protein	0.0727	1.7401
Rv0638	secE1	preprotein translocase	0.1899	1.22944
Rv0639	nusG	transcription antitermination protein	0.3244	1.16947
Rv0640	rplK	50S ribosomal protein L11	0.3847	1.10886
Rv0641	rplA	50S ribosomal protein L1	0.2305	1.17985
Rv0642c	mmaA4	methoxy mycolic acid synthase 4	0.0502	1.37415
Rv0643c	mmaA3	methoxy mycolic acid synthase 3	0.0319	1.3643
Rv0644c	mmaA2	methoxy mycolic acid synthase 2	0.2038	1.11926
Rv0645c	mmaA1	methoxy mycolic acid synthase 1	0.361	1.0813
Rv0646c	lipG	lipase/esterase	0.0442	0.767005
Rv0647c		conserved hypothetical protein	0.0462	0.781666
Rv0648		alpha-mannosidase	0.0656	0.690779
Rv0649	fabD2	malonyl CoA-acyl carrier protein transacylase	0.3769	0.930484
Rv0650		sugar kinase	0.323	0.883813
Rv0651	rplJ	50S ribosomal protein L10	0.1543	1.62751
Rv0652	rplL	50S ribosomal protein L7/L12	0.0568	2.4698
Rv0653c		transcriptional regulator, tetR-family	0.0827	1.39545
Rv0654		dioxygenase	0.6825	1.03631
Rv0655	mkl	ribonucleotide-transport ATP-binding protein ABC transporter	0.0122	1.70624
Rv0656c		conserved hypothetical protein	0.2032	0.887507
Rv0657c		conserved hypothetical protein	0.846	0.981584
Rv0658c		conserved membrane protein	0.3006	1.1493
Rv0659c		conserved hypothetical protein	0.1597	1.1464
Rv0660c		conserved hypothetical protein	0.4751	1.11089
Rv0661c		conserved hypothetical protein	0.7118	0.969117
Rv0662c		conserved hypothetical protein	0.1956	0.855105
Rv0663	atsD	arylsulfatase	0.9981	0.999787
Rv0664		hypothetical protein	0.1329	0.861133
Rv0665		conserved hypothetical protein	0.3904	0.922251
Rv0666		membrane protein	0.085	0.471762
Rv0667	rpoB	DNA-directed RNA polymerase beta chain	0.2379	1.16301
Rv0668	rpoC	DNA-directed RNA polymerase beta chain	0.3221	1.19493
Rv0669c		hydrolase	0.1685	1.24797
Rv0670	end	endonuclease IV	0.7371	0.977254
Rv0671	lpqP	lipoprotein	0.3663	0.91603
Rv0672	fadE8	acyl-CoA dehydrogenase	0.399	1.11986
Rv0673	echA4	enoyl-CoA hydratase	0.0656	1.25585
Rv0674		conserved hypothetical protein	0.1152	1.23284
Rv0675	echA5	enoyl-CoA hydratase	0.6528	0.963234
Rv0676c	mmpL5	transmembrane transport protein	0.0755	1.60456
Rv0677c	mmpS5	membrane protein	0.081	1.52962
Rv0678		conserved hypothetical protein	0.1573	1.2137
Rv0679c		conserved threonine rich protein	0.0755	1.25361
Rv0680c		conserved membrane protein	0.3969	1.07263
Rv0681		transcriptional regulator, tetR-family	0.058	1.35544
Rv0682	rpsL	30S ribosomal protein S12	0.0545	1.76644
Rv0683	rpsG	30S ribosomal protein S7	0.0648	1.61483
Rv0684	fusA1	elongation factor G	0.0662	1.60891
Rv0685	tuf	iron-regulated elongation factor tu	0.0832	1.76487
Rv0686		membrane protein	0.2383	0.897743
Rv0687		short-chain type dehydrogenase/reductase	0.252	1.13592
Rv0688		ferredoxin reductase	0.0504	1.25783
Rv0689c		hypothetical protein	0.0511	0.627585
Rv0690c		conserved hypothetical protein	0.2723	1.11644
Rv0691c		transcriptional regulator	0.0477	0.772847
Rv0692		conserved hypothetical protein	0.681	1.03015
Rv0693	pqqE	coenzyme pqq synthesis protein E	0.6283	1.035
Rv0694	lldD1	L-lactate dehydrogenase	0.0965	0.814474
Rv0695		conserved hypothetical protein	0.0244	2.17276
Rv0696		membrane sugar transferase	0.029	2.49306
Rv0697		dehydrogenase	0.0197	2.2537
Rv0698		conserved hypothetical protein	0.5216	0.940052
Rv0699		hypothetical protein	0.8024	0.974462
Rv0700	rpsJ	30S ribosomal protein S10	0.09	1.69254
Rv0701	rplC	50S ribosomal protein L3	0.0677	1.77883
Rv0702	rplD	50S ribosomal protein L4	0.1433	1.60696
Rv0703	rplW	50S ribosomal protein L23	0.1153	1.9007
Rv0704	rplB	50S ribosomal protein L2	0.1321	1.47948
Rv0705	rpsS	30S ribosomal protein S19	0.1342	1.74614
Rv0706	rplV	50S ribosomal protein L22	0.0774	1.53056
Rv0707	rpsC	30S ribosomal protein S3	0.1207	1.83049
Rv0708	rplP	50S ribosomal protein L16	0.6167	1.07967
Rv0709	rpmC	50S ribosomal protein L29	0.1264	1.67802
Rv0710	rpsQ	30S ribosomal protein S17	0.1697	1.62409
Rv0711	atsA	arylsulfatase	0.6705	0.963562
Rv0712		conserved hypothetical protein	0.3555	1.08025
Rv0713		conserved membrane protein	0.0239	1.64394
Rv0714	rplN	50S ribosomal protein L14	0.1881	1.29464
Rv0715	rplX	50S ribosomal protein L24	0.1982	1.3126
Rv0716	rplE	50S ribosomal protein L5	0.1748	1.40511
Rv0717	rpsN1	30S ribosomal protein S14	0.2276	1.26869
Rv0718	rpsH	30S ribosomal protein S8	0.2378	1.27425
Rv0719	rplF	50S ribosomal protein L6	0.2653	1.23568
Rv0720	rplR	50S ribosomal protein L18	0.226	1.28051
Rv0721	rpsE	30S ribosomal protein S5	0.1812	1.47331
Rv0722	rpmD	50S ribosomal protein L30	0.1699	1.41163
Rv0723	rplO	50S ribosomal protein L15	0.1754	1.29246
Rv0724	sppA	protease IV	0.4325	1.07492
Rv0724.1	NA	NA	0.2284	0.79797
Rv0725c		conserved hypothetical protein	0.0622	0.630324
Rv0726c		conserved hypothetical protein	0.109	0.436274
Rv0727c	fucA	L-fuculose phosphate aldolase	0.0375	0.251589
Rv0728c	serA2	D-3-phosphoglycerate dehydrogenase	0.5436	0.948677
Rv0729	xylB	D-xylulose kinase	0.5776	0.958718
Rv0730		conserved hypothetical protein	0.4917	0.918984
Rv0731c		conserved hypothetical protein	0.787	1.0188
Rv0732	secY	preprotein translocase	0.101	1.35493
Rv0733	adk	adenylate kinase	0.0611	1.51001
Rv0734	mapA	methionine aminopeptidase	0.3646	0.796515
Rv0735	sigL	alternative RNA polymerase sigma factor	0.5468	1.05586
Rv0736		conserved membrane protein	0.1318	0.715441
Rv0737		transcriptional regulator	0.0959	0.839531
Rv0738		conserved hypothetical protein	0.2336	0.908394
Rv0739		conserved hypothetical protein	0.5686	0.925936
Rv0740		conserved hypothetical protein	0.1628	1.17801
Rv0741		transposase	0.0857	1.30439
Rv0742	PE_PGRS8	PE-PGRS family protein	0.1645	1.17501
Rv0743c		hypothetical protein	0.5806	0.904972
Rv0744c		transcriptional regulator	0.1737	0.883148
Rv0745		conserved hypothetical protein	0.0099	0.597477
Rv0746	PE_PGRS9	PE-PGRS family protein	0.7312	1.0258
Rv0747	PE_PGRS10	PE-PGRS family protein	0.1555	1.13831
Rv0748		conserved hypothetical protein	0.3144	1.10009
Rv0749		conserved hypothetical protein	0.0607	1.38185
Rv0749.1	NA	NA	0.0426	0.806693
Rv0750		conserved hypothetical protein	0.6959	1.0346
Rv0751c	mmsB	3-hydroxyisobutyrate dehydrogenase	0.1752	1.1719
Rv0752c	fadE9	acyl-CoA dehydrogenase	0.0994	1.38159
Rv0753c	mmsA	methylmalonate-semialdehyde dehydrogenase	0.0824	1.36863
Rv0754	PE_PGRS11	PE-PGRS family protein	0.1569	0.786757
Rv0755.1	NA	NA	0.175	1.25339
Rv0755c	PPE12	PPE family protein	0.9523	1.00481
Rv0756c		hypothetical protein	0.1819	0.86275
Rv0757	phoP	two component system transcriptional regulator	0.0862	1.21124
Rv0758	phoR	two component system sensor kinase	0.0793	1.19428
Rv0759c		conserved hypothetical protein	0.0566	1.68574
Rv0760c		conserved hypothetical protein	0.043	2.91846
Rv0761c	adhB	zinc-type alcohol dehydrogenase NAD dependent	0.0401	3.07201
Rv0762c		conserved hypothetical protein	0.3748	0.922661
Rv0763c		ferredoxin	0.7313	1.03103
Rv0764c	cyp51	cytochrome P450 51	0.0881	0.69521
Rv0765c		oxidoreductase	0.5492	1.04971
Rv0766c	cyp123	cytochrome P450 123	0.9768	1.00332
Rv0767c		conserved hypothetical protein	0.3744	0.940093
Rv0768	aldA	aldehyde dehydrogenase NAD-dependent	0.0853	0.806788
Rv0769		dehydrogenase/reductase	0.287	0.902829
Rv0770		dehydrogenase/reductase	0.3307	0.902712
Rv0771		4-carboxymuconolactone decarboxylase cmd	0.7053	0.970777
Rv0772	purD	phosphoribosylamine-glycine ligase	0.0488	1.26487
Rv0773c	ggtA	bifunctional acylase	0.2186	1.21616
Rv0774c		hypothetical exported protein	0.057	1.39691
Rv0775		conserved hypothetical protein	0.505	1.07415
Rv0776c		conserved hypothetical protein	0.0493	0.795785
Rv0777	purB	adenylosuccinate lyase	0.8794	0.987499
Rv0778	cyp126	cytochrome P450 126	0.7777	1.02233
Rv0779c		conserved membrane protein	0.4097	0.916598
Rv0780	hemH	phosphoribosylaminoimidazole-succinocarboxamide synthase purC	0.886	1.01246
Rv0781	ptrBa	protease II	0.3377	1.10228
Rv0782	ptrBb	protease II	0.4432	1.29544
Rv0783c	emrB	multidrug resistance membrane efflux protein	0.0837	1.52147
Rv0784		conserved hypothetical protein	0.1795	0.851721
Rv0785		conserved hypothetical protein	0.9403	0.993281
Rv0786c		conserved hypothetical protein	0.1106	0.756926
Rv0787		hypothetical protein	0.088	0.800233
Rv0787.1	NA	NA	0.9467	0.99471
Rv0788	purQ	phosphoribosylformylglycinamidine synthase I purG	0.6736	1.0387
Rv0789c		hypothetical protein	0.0548	0.572725
Rv0790c		hypothetical protein	0.1191	1.18042
Rv0791c		conserved hypothetical protein	0.1368	1.18062
Rv0792c		transcriptional regulator, gntR-family	0.2684	1.10398
Rv0793		conserved hypothetical protein	0.3916	0.8697
Rv0794c		oxidoreductase	0.3438	0.744348
Rv0795		transposase	0.3467	0.689994
Rv0796		transposase	0.1335	1.2187
Rv0797		transposase	0.6819	0.969812
Rv0798c	cfp29	29 kda antigen	0.111	1.30503
Rv0799c		conserved hypothetical protein	0.0799	1.32063
Rv0800	pepC	aminopeptidase	0.0777	1.37125
Rv0801		conserved hypothetical protein	0.0472	1.57973
Rv0802c		conserved hypothetical protein	0.3713	0.931906
Rv0803	purL	phosphoribosylformylglycinamidine synthase II	0.1519	1.24172
Rv0804		conserved hypothetical protein	0.0591	0.489531
Rv0805		conserved hypothetical protein	0.2155	0.865825
Rv0806c	cpsY	UDP-glucose-4-epimerase	0.0998	0.54777
Rv0807		conserved hypothetical protein	0.1154	0.779395
Rv0808	purF	amidophosphoribosyltransferase	0.7771	0.97706
Rv0809	purM	phosphoribosylformylglycinamidine cyclo-ligase	0.1128	1.1706
Rv0810c		conserved hypothetical protein	0.1249	1.26711
Rv0811c		conserved hypothetical protein	0.886	0.988894
Rv0812		amino acid aminotransferase	0.9871	0.9985
Rv0813c		conserved hypothetical protein	0.1052	0.596323
Rv0814c	sseC2	hypothetical protein	0.3199	1.24418
Rv0815c	cysA2	thiosulfate sulfurtransferase	0.559	1.09619
Rv0816c	thiX	thioredoxin	0.1195	0.872029
Rv0817c		hypothetical exported protein	0.5921	0.957619
Rv0818		transcriptional regulator	0.3747	0.893555
Rv0819		conserved hypothetical protein	0.1852	1.13763
Rv0820	phoT	phosphate-transport ATP-binding protein ABC transporter	0.0633	0.78698
Rv0821c	phoY2	phosphate-transport system transcriptional regulator	0.1905	0.838899
Rv0822c		conserved hypothetical protein	0.0677	0.751553
Rv0823c		transcriptional regulator	0.0483	1.61253
Rv0824c	desA1	acyl-[acyl-carrier protein] desaturase	0.0461	1.43491
Rv0825c		conserved hypothetical protein	0.0995	1.17422
Rv0826		conserved hypothetical protein	0.4231	0.925479
Rv0827c		transcriptional regulator	0.0237	0.750978
Rv0828c		deaminase	0.5923	0.945859
Rv0829		transposase	0.4247	1.08001
Rv0830		conserved hypothetical protein	0.1309	1.16423
Rv0831c		conserved hypothetical protein	0.1032	1.28657
Rv0832	PE_PGRS12	PE-PGRS family protein	0.6394	0.961612
Rv0833	PE_PGRS13	PE-PGRS family protein	0.2737	1.09984
Rv0834c	PE_PGRS14	PE-PGRS family protein	0.1545	1.11962
Rv0835	lpqQ	lipoprotein	0.0563	0.7112
Rv0836c		hypothetical protein	0.3328	0.885486
Rv0837c		hypothetical protein	0.1582	0.789972
Rv0838	lpqR	lipoprotein	0.0954	0.551996
Rv0839		conserved hypothetical protein	0.2692	1.19069
Rv0840c	pip	proline iminopeptidase	0.0606	0.6786
Rv0841		conserved membrane protein	0.0256	0.386059
Rv0842		conserved membrane protein	0.1693	0.825871
Rv0843		dehydrogenase	0.5281	1.15943
Rv0844c	narL	nitrate/nitrite response transcriptional regulator	0.0813	1.31462
Rv0845		two component system sensor kinase	0.9117	1.00963
Rv0846c		oxidase	0.1452	0.84402
Rv0847	lpqS	lipoprotein	0.0091	0.538284
Rv0848	cysK2	cysteine synthase A	0.0989	0.618334
Rv0849		conserved membrane transport protein	0.0719	0.368583
Rv0850		transposase	0.0746	0.724363
Rv0851c		short-chain type dehydrogenase/reductase	0.2019	0.877268
Rv0852	fadD16	fatty-acid-CoA ligase	0.1001	1.27895
Rv0853c	pdc	pyruvate or indole-3-pyruvate decarboxylase	0.6344	1.04845
Rv0854		conserved hypothetical protein	0.0899	1.21217
Rv0855	far	fatty-acid-CoA racemase	0.1095	1.19297
Rv0856		conserved hypothetical protein	0.2386	0.818963
Rv0857		conserved hypothetical protein	0.2764	1.12229
Rv0858c		aminotransferase	0.0493	1.43963
Rv0859	fadA	acyl-CoA thiolase	0.0396	1.43447
Rv0860	fadB	fatty-acid oxidation protein	0.0656	1.66832
Rv0861c	ercc3	DNA helicase	0.058	0.817363
Rv0862c		conserved hypothetical protein	0.1243	1.24737
Rv0863		conserved hypothetical protein	0.4265	1.08028
Rv0864	moaC	molybdenum cofactor biosynthesis protein C 2 moaC2	0.0943	1.41178
Rv0865	mog	molybdopterin biosynthesis protein	0.0602	0.793358
Rv0867c	rpfA	resuscitation-promoting factor	0.0225	0.478966
Rv0868c	moaD2	molybdenum cofactor biosynthesis protein D 2	0.5804	0.931142
Rv0869c	moaA2	molybdenum cofactor biosynthesis protein A2	0.7662	0.977188
Rv0870c		conserved membrane protein	0.7418	0.966086
Rv0871	cspB	cold shock protein B	0.1179	1.14947
Rv0872c	PE_PGRS15	PE-PGRS family protein	0.0755	1.21385
Rv0873	fadE10	acyl-CoA dehydrogenase	0.0798	1.23664
Rv0874c		conserved hypothetical protein	0.2436	1.11886
Rv0875c		hypothetical exported protein	0.3178	0.926984
Rv0876c		conserved membrane protein	0.8512	1.01579
Rv0877		conserved hypothetical protein	0.2335	1.12286
Rv0878c	PPE13	PPE family protein	0.3541	0.875835
Rv0879c		conserved membrane protein	0.3638	0.90441
Rv0880		transcriptional regulator, marR-family	0.1007	0.783343
Rv0881		rRNA methyltransferase	0.0995	1.16203
Rv0882		transmembrane protein	0.2423	1.09175
Rv0883c		conserved hypothetical protein	0.0635	1.38857
Rv0884c	serC	phosphoserine aminotransferase	0.0753	0.415028
Rv0885		conserved hypothetical protein	0.1262	0.822031
Rv0886	fprB	NADPH:adrenodoxin oxidoreductase	0.4713	0.890149
Rv0887c		conserved hypothetical protein	0.6762	0.954361
Rv0888		hypothetical exported protein	0.022	1.44409
Rv0889c	citA	citrate synthase II	0.2576	1.12273
Rv0890c		transcriptional regulator, luxR-family	0.5647	1.05678
Rv0891c		transcriptional regulator	0.969	1.00355
Rv0892		monooxygenase	0.1489	0.799613
Rv0893c		conserved hypothetical protein	0.306	0.910039
Rv0894		transcriptional regulator, luxR-family	0.6773	0.944232
Rv0895		conserved hypothetical protein	0.8185	1.02258
Rv0896	gltA2	citrate synthase I	0.1306	1.27742
Rv0897c		oxidoreductase	0.4818	0.939255
Rv0898c		conserved hypothetical protein	0.3492	0.926902
Rv0899	ompA	outer membrane protein A	0.9764	0.997452
Rv0900		membrane protein	0.3651	1.09432
Rv0901		hypothetical exported protein	0.3532	1.06896
Rv0902c	prrB	two component system sensor histidine kinase	0.8192	0.982668
Rv0903c	prrA	two component system transcriptional regulator	0.4472	0.922736
Rv0904c	accD3	acetyl-CoA carboxylase carboxyl transferase beta subunit	0.0356	1.31243
Rv0905	echA6	enoyl-CoA hydratase	0.0637	0.8573
Rv0906		conserved hypothetical protein	0.2169	0.914627
Rv0907		conserved hypothetical protein	0.5772	1.04222
Rv0908	ctpE	metal cation transporting P-type ATPase	0.3047	1.12838
Rv0909		conserved hypothetical protein	0.1287	1.17347
Rv0910		conserved hypothetical protein	0.0755	1.53566
Rv0911		conserved hypothetical protein	0.9349	0.98832
Rv0912		conserved membrane protein	0.1572	0.824967
Rv0913c		dioxygenase	0.0242	1.78397
Rv0914c		lipid carrier protein or keto acyl-CoA thiolase	0.5205	1.05568
Rv0915c	PPE14	PPE family protein	0.1329	0.736647
Rv0916c	PE7	PE family protein	0.1999	0.879841
Rv0917	betP	glycine betaine transport membrane protein	0.0657	0.653789
Rv0918		conserved hypothetical protein	0.2313	0.593115
Rv0919		conserved hypothetical protein	0.3734	0.910646
Rv0920c		transposase	0.4497	1.05852
Rv0921		resolvase	0.1091	1.14402
Rv0922		transposase	0.4799	1.05986
Rv0923c		conserved hypothetical protein	0.1326	1.13142
Rv0924c	mntH	divalent cation-transport membrane protein	0.1805	1.18765
Rv0925c		conserved hypothetical protein	0.2862	1.11183
Rv0926c		conserved hypothetical protein	0.7755	1.02141
Rv0927c		short-chain type dehydrogenase/reductase	0.3848	1.07071
Rv0928	pstS3	periplasmic phosphate-binding lipoprotein	0.1881	1.2541
Rv0929	pstC2	phosphate-transport membrane ABC transporter	0.0854	1.51665
Rv0930	pstA1	phosphate-transport membrane ABC transporter	0.3709	0.874541
Rv0931c	pknD	transmembrane serine/threonine-protein kinase D	0.1142	1.39577
Rv0932c	pstS2	periplasmic phosphate-binding lipoprotein	0.0954	1.28581
Rv0933	pstB	phosphate-transport ATP-binding protein ABC transporter	0.0556	1.31512
Rv0934	pstS1	periplasmic phosphate-binding lipoprotein	0.0605	1.71886
Rv0935	pstC1	phosphate-transport membrane ABC transporter	0.0825	2.00056
Rv0936	pstA2	phosphate-transport membrane ABC transporter	0.121	1.38653
Rv0937c		conserved hypothetical protein	0.1018	0.716446
Rv0938		ATP dependent DNA ligase	0.1116	1.40138
Rv0939		bifunctional 2-hydroxyhepta-2,4-diene-1,7-dioate isomerase/cyclase/dehydrase	0.349	0.908852
Rv0940c		oxidoreductase	0.7388	1.02875
Rv0941c		conserved hypothetical protein	0.081	1.2553
Rv0942		hypothetical protein	0.6228	1.03416
Rv0943c		monooxygenase	0.5786	0.938053
Rv0944		formamidopyrimidine-DNA glycosylase	0.0426	0.796631
Rv0945		short-chain type dehydrogenase/reductase	0.2797	1.11471
Rv0946c	pgi	glucose-6-phosphate isomerase	0.112	1.19326
Rv0947c		mycolyl transferase	0.1536	1.21189
Rv0948c		conserved hypothetical protein	0.0555	1.3095
Rv0949	uvrD1	ATP-dependent DNA helicase II	0.1145	1.21361
Rv0950c		conserved hypothetical protein	0.025	0.537037
Rv0951	sucC	succinyl-CoA synthetase beta chain	0.3992	1.19682
Rv0952	sucD	succinyl-CoA synthetase alpha chain	0.388	1.19682
Rv0953c		oxidoreductase	0.81	1.02589
Rv0954		conserved membrane protein	0.2434	1.15911
Rv0955		conserved membrane protein	0.1271	1.27707
Rv0956	purN	5-phosphoribosylglycinamide formyltransferase	0.1294	1.22254
Rv0957	purH	bifunctional purine biosynthesis protein	0.1097	1.17344
Rv0958		magnesium chelatase	0.0503	0.762231
Rv0959		conserved hypothetical protein	0.2161	0.890601
Rv0960		conserved hypothetical protein	0.2216	0.891651
Rv0961		membrane protein	0.1553	0.744742
Rv0962c	lprP	lipoprotein	0.2527	0.814085
Rv0963c		conserved hypothetical protein	0.9774	0.986907
Rv0964c		hypothetical protein	0.2206	0.847711
Rv0965c		conserved hypothetical protein	0.2282	0.869633
Rv0966c		conserved hypothetical protein	0.0332	1.63442
Rv0967		conserved hypothetical protein	0.1688	0.816421
Rv0968		conserved hypothetical protein	0.3319	0.930033
Rv0969	ctpV	metal cation transporting P-type ATPase	0.4475	1.08925
Rv0970		conserved membrane protein	0.543	1.04424
Rv0971c	echA7	enoyl-CoA hydratase	0.5722	0.959853
Rv0972c	fadE12	acyl-CoA dehydrogenase	0.2959	1.12244
Rv0973c	accA2	acetyl-/propionyl-CoA carboxylase alpha subunit	0.3782	1.07597
Rv0974c	accD2	acetyl-/propionyl-CoA carboxylase beta subunit	0.0262	1.23358
Rv0975c	fadE13	acyl-CoA dehydrogenase	0.6511	1.03862
Rv0976c		conserved hypothetical protein	0.201	1.25768
Rv0977	PE_PGRS16	PE-PGRS family protein	0.94	1.0066
Rv0978c	PE_PGRS17	PE-PGRS family protein	0.215	1.11373
Rv0979A	rpmF	50S ribosomal protein L32	0.1416	1.29164
Rv0979c		hypothetical protein	0.218	0.818245
Rv0980c	PE_PGRS18	PE-PGRS family protein	0.2342	1.10135
Rv0981	mprA	mycobacterial persistence regulator	0.1206	0.805698
Rv0982	mprB	two component system sensor kinase	0.8749	1.01483
Rv0983	pepD	serine protease	0.1146	0.755118
Rv0984	moaB2	pterin-4-alpha-carbinolamine dehydratase	0.1535	0.838117
Rv0985c	mscL	large-conductance ion mechanosensitive channel	0.8774	0.988337
Rv0986		adhesion component transport ATP-binding protein ABC transporter	0.018	0.679484
Rv0987		adhesion component transport transmembrane protein ABC transporter	0.0555	0.847404
Rv0988		hypothetical exported protein	0.1135	0.862881
Rv0989c	grcC2	polyprenyl-diphosphate synthase	0.3354	0.85342
Rv0990c		hypothetical protein	0.859	1.02503
Rv0991c		conserved serine rich protein	0.5524	1.10272
Rv0992c		conserved hypothetical protein	0.4474	0.94599
Rv0993	galU	UTP-glucose-1-phosphate uridylyltransferase	0.168	0.497253
Rv0994	moeA1	molybdopterin biosynthesis protein	0.0966	0.47581
Rv0995	rimJ	ribosomal-protein-alanine acetyltransferase	0.0397	1.42452
Rv0996		conserved membrane protein	0.0758	1.51093
Rv0997		hypothetical protein	0.0783	0.730237
Rv0998		conserved hypothetical protein	0.1198	0.491669
Rv0999		hypothetical protein	0.0802	1.24502
Rv1000c		conserved hypothetical protein	0.1612	1.28391
Rv1001	arcA	arginine deiminase	0.8844	1.01103
Rv1002c		conserved membrane protein	0.0802	1.58289
Rv1003		conserved hypothetical protein	0.4212	0.937268
Rv1004c		membrane protein	0.1061	0.700452
Rv1005c	pabB	para-aminobenzoate synthase component I pabD	0.0612	0.534219
Rv1006		hypothetical protein	0.184	1.25034
Rv1007c	metG	methionyl-tRNA synthetase metS	0.6342	0.948696
Rv1008	tatD	deoxyribonuclease	0.4253	0.906981
Rv1009	rpfB	resuscitation-promoting factor	0.4902	0.908829
Rv1010	ksgA	dimethyladenosine transferase	0.4459	0.938112
Rv1011	ispE	4-diphosphocytidyl-2-C-methyl-D-erythritol kinase	0.1684	1.22166
Rv1012		hypothetical protein	0.2284	0.910406
Rv1013	pks16	polyketide synthase	0.0211	1.40313
Rv1014c	pth	peptidyl-tRNA hydrolase	0.5579	1.06968
Rv1015c	rplY	50S ribosomal protein L25	0.3506	1.17153
Rv1016c	lpqT	lipoprotein	0.0899	1.58602
Rv1017c	prsA	ribose-phosphate pyrophosphokinase	0.1115	1.34019
Rv1018c	glmU	UDP-N-acetylglucosamine pyrophosphorylase	0.1242	0.803305
Rv1019		transcriptional regulator, tetR-family	0.0885	1.21245
Rv1020	mfd	transcription-repair coupling factor	0.0459	1.36748
Rv1021		conserved hypothetical protein	0.3323	0.928841
Rv1022	lpqU	lipoprotein	0.1061	0.871094
Rv1023	eno	enolase	0.0433	0.725054
Rv1024		conserved membrane protein	0.2088	0.805446
Rv1025		conserved hypothetical protein	0.2529	0.898286
Rv1026		conserved hypothetical protein	0.2659	0.902069
Rv1027c	kdpE	transcriptional regulator	0.9859	1.00158
Rv1028A	kdpF	membrane protein	0.3149	1.10659
Rv1028c	kdpD	sensor protein	0.3198	0.888722
Rv1029	kdpA	potassium-transporting ATPase A chain	0.3494	1.0851
Rv1030	kdpB	potassium-transporting ATPase B chain	0.2559	0.299749
Rv1031	kdpC	potassium-transporting ATPase C chain	0.2275	1.14389
Rv1032c	trcS	two component system sensor histidine kinase	0.7203	0.959327
Rv1033c	trcR	two component system transcriptional regulator	0.2807	0.828476
Rv1034c		transposase	0.0446	0.161557
Rv1035c		transposase	0.0973	0.740005
Rv1036c		transposase	0.6512	0.946793
Rv1038c	esxJ	Esat-6 like protein	0.3853	0.878584
Rv1039c	PPE15	PPE family protein	0.4459	0.883482
Rv1040c	PE8	PE family protein	0.3066	0.602736
Rv1041c		transposase	0.0189	1.30088
Rv1042c		transposase	0.0474	1.69626
Rv1043c		conserved hypothetical protein	0.4329	0.93971
Rv1044		conserved hypothetical protein	0.348	0.883983
Rv1045		hypothetical protein	0.3469	0.926409
Rv1046c		hypothetical protein	0.248	1.09755
Rv1047		transposase	0.0514	0.1875
Rv1048c		hypothetical protein	0.4401	0.929035
Rv1049		transcriptional repressor	0.9488	0.994251
Rv1050		oxidoreductase	0.1451	1.24435
Rv1051c		conserved hypothetical protein	0.1069	0.662973
Rv1052		hypothetical protein	0.0832	0.728912
Rv1053c		hypothetical protein	0.2796	0.830635
Rv1054		integrase	0.6572	0.968305
Rv1055		integrase	0.4659	0.938683
Rv1056		conserved hypothetical protein	0.0913	0.747143
Rv1057		conserved hypothetical protein	0.0043	0.457228
Rv1058	fadD14	medium chain fatty-acid-CoA ligase	0.1067	1.33181
Rv1059		conserved hypothetical protein	0.0929	0.772205
Rv1060		hypothetical protein	0.557	1.07282
Rv1061		conserved hypothetical protein	0.8321	0.983767
Rv1062		conserved hypothetical protein	0.0623	1.32928
Rv1063c		conserved hypothetical protein	0.5121	1.07646
Rv1064c	lpqV	lipoprotein	0.0664	0.81314
Rv1065		conserved hypothetical protein	0.3204	0.918973
Rv1066		conserved hypothetical protein	0.0691	0.725377
Rv1067c	PE_PGRS19	PE-PGRS family protein	0.3117	1.10666
Rv1068c	PE_PGRS20	PE-PGRS family protein	0.2183	1.12903
Rv1069c		conserved hypothetical protein	0.1414	1.39166
Rv1070c	echA8	enoyl-CoA hydratase	0.1464	1.27469
Rv1071c	echA9	enoyl-CoA hydratase	0.2497	0.880366
Rv1072		conserved membrane protein	0.1184	1.28204
Rv1073		conserved hypothetical protein	0.2983	1.10792
Rv1074c	fadA3	beta-ketoacyl CoA thiolase	0.1953	1.18014
Rv1075c		conserved exported protein	0.0713	1.52636
Rv1076	lipU	lipase	0.3607	1.17922
Rv1077	cbs	cystathionine beta-synthase	0.1573	0.669114
Rv1078	pra	proline-rich antigen	0.0438	2.0748
Rv1079	metB	cystathionine gamma-synthase	0.0417	2.30726
Rv1080c	greA	transcription elongation factor	0.0939	0.848416
Rv1081c		conserved membrane protein	0.4325	1.06524
Rv1082	mca	mycothiol conjugate amidase	0.2039	1.13788
Rv1083		conserved hypothetical protein	0.2469	0.918901
Rv1084		conserved hypothetical protein	0.7156	0.972954
Rv1085c		hemolysin	0.2783	1.08587
Rv1086		short-chain Z-isoprenyl diphosphate synthase	0.1101	0.819764
Rv1087	PE_PGRS21	PE-PGRS family protein	0.5743	0.936802
Rv1087.1	NA	NA	0.5795	0.914814
Rv1088	PE9	PE family protein	0.0732	0.753289
Rv1089	PE10	PE family protein	0.2645	1.33353
Rv1089A	celA2a	cellulase	0.771	0.914763
Rv1090	celA2b	cellulase	0.0964	0.789664
Rv1091	PE_PGRS22	PE-PGRS family protein	0.0704	1.40511
Rv1092c	coaA	pantothenate kinase	0.0941	1.43658
Rv1093	glyA1	serine hydroxymethyltransferase 1	0.0673	0.811469
Rv1094	desA2	acyl-[acyl-carrier protein] desaturase	0.0298	1.47524
Rv1095	phoH2	phosphate starvation-inducible protein	0.2757	1.10798
Rv1096		glycosyl hydrolase	0.4281	0.931723
Rv1097c		glycine and proline rich membrane protein	0.108	1.38223
Rv1098c	fumC	fumarase fum	0.1035	1.28826
Rv1099c		conserved hypothetical protein	0.2936	1.14131
Rv1100		conserved hypothetical protein	0.5926	1.04257
Rv1101c		conserved membrane protein	0.23	0.910516
Rv1102c		conserved hypothetical protein	0.1116	0.837271
Rv1103c		conserved hypothetical protein	0.0738	0.692044
Rv1104		para-nitrobenzyl esterase	0.6409	1.04052
Rv1105		para-nitrobenzyl esterase	0.022	1.32739
Rv1106c		cholesterol dehydrogenase	0.0073	1.38992
Rv1107c	xseB	exodeoxyribonuclease VII small subunit	0.0984	1.47955
Rv1108c	xseA	exodeoxyribonuclease VII large subunit	0.0975	1.3568
Rv1109c		conserved hypothetical protein	0.1205	0.547514
Rv1110	lytB2	lytB-related protein	0.5288	0.947004
Rv1111c		conserved hypothetical protein	0.0591	1.35127
Rv1112		GTP binding protein	0.9076	1.00959
Rv1113		conserved hypothetical protein	0.502	0.943147
Rv1114		conserved hypothetical protein	0.7563	0.977934
Rv1115		hypothetical exported protein	0.0355	0.805164
Rv1116		hypothetical protein	0.239	1.13535
Rv1116.1	NA	NA	0.2058	1.26624
Rv1117		conserved hypothetical protein	0.256	1.12659
Rv1118c		conserved hypothetical protein	0.0656	0.757897
Rv1119c		hypothetical protein	0.31	0.865604
Rv1120c		conserved hypothetical protein	0.0015	0.0700824
Rv1121	zwf1	glucose-6-phosphate 1-dehydrogenase	0.1201	1.23765
Rv1122	gnd2	6-phosphogluconate dehydrogenase, decarboxylating	0.431	1.13015
Rv1123c	bpoB	peroxidase	0.0546	1.34052
Rv1124	ephC	epoxide hydrolase	0.3889	1.10443
Rv1125		conserved hypothetical protein	0.0402	0.241324
Rv1126c		conserved hypothetical protein	0.202	0.907017
Rv1127c	ppdK	pyruvate, phosphate dikinase	0.7714	0.977178
Rv1128c		conserved hypothetical protein	0.6791	0.963707
Rv1129c		transcriptional regulator	0.0985	0.816242
Rv1130		conserved hypothetical protein	0.004	0.560122
Rv1131	gltA1	citrate synthase I	0.0047	0.534724
Rv1132		conserved membrane protein	0.3132	1.14549
Rv1133c	metE	5-methyltetrahydropteroyltriglutamate-homocysteine methyltransferase	0.0977	1.606
Rv1134		hypothetical protein	0.1729	1.38903
Rv1135.1	NA	NA	0.2474	1.16689
Rv1135c	PPE16	PPE family protein	0.4074	0.904739
Rv1136		enoyl-CoA hydratase	0.0781	0.808582
Rv1137c		hypothetical protein	0.4972	1.06158
Rv1138c		oxidoreductase	0.4849	0.933953
Rv1139c		conserved membrane protein	0.4448	0.935747
Rv1140		membrane protein	0.0554	1.50241
Rv1141c	echA11	enoyl-CoA hydratase	0.1472	0.806928
Rv1142c	echA10	enoyl-CoA hydratase	0.1371	1.14566
Rv1143	mcr	alpha-methylacyl-CoA racemase	0.5127	0.886193
Rv1144		short-chain type dehydrogenase/reductase	0.1358	1.2195
Rv1145	mmpL13a	transmembrane transport protein	0.2235	0.788336
Rv1146	mmpL13b	transmembrane transport protein	0.2606	0.519222
Rv1147		conserved hypothetical protein	0.6734	1.05952
Rv1148c		conserved hypothetical protein	0.2161	0.762191
Rv1151c		transcriptional regulator	0.1864	1.14685
Rv1152		transcriptional regulator	0.615	0.943588
Rv1153c	omt	O-methyltransferase	0.7574	1.02965
Rv1154c		hypothetical protein	0.0448	0.219224
Rv1155		conserved hypothetical protein	0.4352	1.07066
Rv1156		conserved hypothetical protein	0.0906	1.23555
Rv1157c		conserved alanine and proline rich protein	0.0739	1.25015
Rv1158c		conserved alanine and proline rich protein	0.0449	1.37656
Rv1159		conserved membrane protein	0.1078	0.639623
Rv1159.1	NA	NA	0.5035	1.08766
Rv1160	mutT2	mutator protein mutT	0.2091	1.11408
Rv1161	narG	respiratory nitrate reductase alpha chain	0.3112	0.771202
Rv1162	narH	respiratory nitrate reductase beta chain	0.798	0.945534
Rv1163	narJ	respiratory nitrate reductase delta chain	0.148	0.757598
Rv1164	narI	respiratory nitrate reductase gamma chain	0.4255	0.883249
Rv1165	typA	GTP-binding translation elongation factor	0.2625	0.42147
Rv1166	lpqW	lipoprotein	0.1369	1.20924
Rv1167c		transcriptional regulator	0.9892	0.998972
Rv1168c	PPE17	PPE family protein	0.451	0.905617
Rv1169c	PE11	PE family protein	0.195	0.663819
Rv1170	mshB	N-acetyl-1-D-myo-inosityl-2-amino-2-deoxy-alpha-D-glucopyranoside deacetylase	0.0845	0.79739
Rv1171		conserved hypothetical protein	0.0479	1.41909
Rv1172c	PE12	PE family protein	0.0521	1.23473
Rv1173	fbiC	F420 biosynthesis protein	0.3416	1.18456
Rv1174c	TB8.4	low molecular weight T-cell antigen	0.8647	0.983303
Rv1175c	fadH	NADPH dependent 2,4-dienoyl-CoA reductase	0.3487	1.08492
Rv1176c		conserved hypothetical protein	0.4225	1.07283
Rv1177	fdxC	ferredoxin	0.1567	1.17528
Rv1178		aminotransferase	0.0989	1.29256
Rv1179c		hypothetical protein	0.3741	1.08325
Rv1180	pks3	polyketide beta-ketoacyl synthase	0.5795	0.929544
Rv1181	pks4	polyketide beta-ketoacyl synthase	0.3565	0.87391
Rv1182	papA3	polyketide synthase associated protein	0.3465	1.15857
Rv1183	mmpL10	transmembrane transport protein	0.1657	1.17343
Rv1184c		hypothetical exported protein	0.7212	0.960592
Rv1185c	fadD21	fatty-acid-CoA ligase	0.2548	0.849906
Rv1186c		conserved hypothetical protein	0.1365	1.14487
Rv1187	rocA	pyrroline-5-carboxylate dehydrogenase	0.8908	0.990065
Rv1188		proline dehydrogenase	0.059	0.749745
Rv1189	sigI	alternative RNA polymerase sigma factor	0.0853	0.784404
Rv1190		conserved hypothetical protein	0.0572	0.746042
Rv1191		conserved hypothetical protein	0.4186	0.935555
Rv1192		hypothetical protein	0.1699	0.883808
Rv1193	fadD36	fatty-acid-CoA ligase	0.3173	1.16511
Rv1194c		conserved hypothetical protein	0.0341	0.549307
Rv1195	PE13	PE family protein	0.1005	0.163958
Rv1196	PPE18	PPE family protein	0.162	0.666295
Rv1197	esxK	esat-6 like protein	0.1186	0.798504
Rv1198	esxL	esat-6 like protein	0.357	0.854621
Rv1200		conserved membrane transport protein	0.1063	1.17849
Rv1201c		transferase	0.0614	1.61512
Rv1202	dapE	succinyl-diaminopimelate desuccinylase	0.6343	1.03924
Rv1203c		hypothetical protein	0.9823	0.998065
Rv1204c		conserved hypothetical protein	0.8313	0.981196
Rv1205		conserved hypothetical protein	0.4418	0.930879
Rv1206	fadD6	fatty-acid-CoA ligase	0.9922	0.99929
Rv1207	folP2	dihydropteroate synthase 2	0.22	0.831332
Rv1208		conserved hypothetical protein	0.1295	1.22838
Rv1209		conserved hypothetical protein	0.2974	1.10602
Rv1210	tagA	DNA-3-methyladenine glycosylase I	0.3022	1.1308
Rv1211		conserved hypothetical protein	0.1299	0.669937
Rv1212c		glycosyltransferase	0.0984	0.775821
Rv1213	glgC	glucose-1-phosphate adenylyltransferase	0.0484	0.415538
Rv1214c	PE14	PE family protein	0.0449	0.519322
Rv1215c		conserved hypothetical protein	0.6456	0.9643
Rv1216c		conserved membrane protein	0.5216	1.05191
Rv1217c		tetronasin-transport membrane protein ABC transporter	0.0441	1.30912
Rv1218c		tetronasin-transport ATP-binding protein ABC transporter	0.0365	1.34807
Rv1219c		transcriptional regulator	0.1096	1.35219
Rv1220c		methyltransferase	0.0537	1.52865
Rv1221	sigE	alternative RNA polymerase sigma factor	0.0163	0.600887
Rv1222		conserved hypothetical protein	0.1925	1.15788
Rv1223	htrA	serine protease	0.3606	0.896623
Rv1224	tatB	hypothetical protein	0.1175	1.16498
Rv1225c		conserved hypothetical protein	0.6398	1.03705
Rv1226c		transmembrane protein	0.8606	0.980477
Rv1227c		transmembrane protein	0.7691	1.03369
Rv1228	lpqX	lipoprotein	0.4944	0.946643
Rv1229c	mrp	hypothetical protein	0.0187	1.38497
Rv1230c		membrane protein	0.0287	1.3983
Rv1231c		membrane protein	0.1343	1.2736
Rv1232c		conserved hypothetical protein	0.1028	1.3933
Rv1233c		conserved membrane protein	0.0826	1.53323
Rv1234		transmembrane protein	0.0889	0.845158
Rv1235	lpqY	sugar-binding lipoprotein	0.6377	1.03394
Rv1236	sugA	sugar-transport membrane protein ABC transporter	0.2453	1.15422
Rv1237	sugB	sugar-transport membrane protein ABC transporter	0.1603	1.2163
Rv1238	sugC	sugar-transport ATP-binding protein ABC transporter	0.275	0.907302
Rv1239c	corA	magnesium and cobalt transport transmembrane protein	0.4314	0.928326
Rv1240	mdh	malate dehydrogenase	0.1724	1.37823
Rv1241		conserved hypothetical protein	0.2959	1.14192
Rv1242		conserved hypothetical protein	0.061	1.31348
Rv1243c	PE_PGRS23	PE-PGRS family protein	0.5376	1.06635
Rv1244	lpqZ	lipoprotein	0.9883	0.998821
Rv1245c		short-chain type dehydrogenase/reductase	0.0828	0.857026
Rv1246c		conserved hypothetical protein	0.3406	0.921625
Rv1247c		conserved hypothetical protein	0.0507	0.677529
Rv1248c	kgd	2-oxoglutarate dehydrogenase sucA	0.471	1.06478
Rv1249c		membrane protein	0.2086	1.0981
Rv1250		drug-transport membrane protein	0.0791	0.727567
Rv1251c		conserved hypothetical protein	0.0784	1.37129
Rv1252c	lprE	lipoprotein	0.1789	1.72297
Rv1253	deaD	cold shock deaD-box protein A	0.9552	0.996006
Rv1254		acyltransferase	0.0486	1.27203
Rv1255c		transcriptional regulator	0.08	1.18622
Rv1256c	cyp130	cytochrome P450 130	0.1989	1.09552
Rv1257c		oxidoreductase	0.3826	1.08182
Rv1258c		conserved membrane transport protein	0.1935	0.891437
Rv1259		conserved hypothetical protein	0.6497	1.03924
Rv1260		oxidoreductase	0.2241	1.17961
Rv1261c		conserved hypothetical protein	0.6618	1.04626
Rv1262c		hypothetical protein	0.1144	0.768688
Rv1263	amiB2	amidase	0.3397	1.16328
Rv1264		adenylyl cyclase	0.9276	0.993863
Rv1265		hypothetical protein	0.0019	0.679475
Rv1266c	pknH	transmembrane serine/threonine-protein kinase H	0.6103	0.957816
Rv1267c	embR	transcriptional regulator	0.222	1.12327
Rv1268c		hypothetical protein	0.1767	0.849663
Rv1269c		conserved secreted protein	0.0168	1.5137
Rv1270c	lprA	lipoprotein	0.027	1.55389
Rv1271c		conserved secreted protein	0.5226	1.05854
Rv1272c		drugs-transport transmembrane ATP-binding protein ABC transporter	0.3868	1.07446
Rv1273c		drugs-transport transmembrane ATP-binding protein ABC transporter	0.7599	1.01946
Rv1274	lprB	lipoprotein	0.2925	1.10935
Rv1275	lprC	lipoprotein	0.0956	1.16577
Rv1276c		conserved hypothetical protein	0.02	1.41872
Rv1277		conserved hypothetical protein	0.3963	1.13492
Rv1278		hypothetical protein	0.1667	1.16582
Rv1279		dehydrogenase FAD flavoprotein gmc oxidoreductase	0.9805	1.00234
Rv1280c	oppA	periplasmic oligopeptide-binding lipoprotein	0.6769	0.968459
Rv1281c	oppD	oligopeptide-transport ATP-binding protein ABC transporter	0.0536	1.26234
Rv1282c	oppC	oligopeptide-transport membrane protein ABC transporter	0.0768	1.22095
Rv1283c	oppB	oligopeptide-transport membrane protein ABC transporter	0.5297	1.32844
Rv1284		conserved hypothetical protein	0.8722	1.01248
Rv1285	cysD	sulfate adenylyltransferase subunit 2	0.0168	0.675382
Rv1286	cysN	bifunctional sulfate adenyltransferase/adenylylsulfate kinase cysN/cysC	0.0314	0.677316
Rv1287		conserved hypothetical protein	0.2567	0.667953
Rv1288		conserved hypothetical protein	0.1945	0.864469
Rv1289		hypothetical protein	0.7348	0.953613
Rv1290.1	NA	NA	0.0144	0.716112
Rv1290c		conserved hypothetical protein	0.0574	0.661371
Rv1291c		conserved secreted protein	0.0993	0.811507
Rv1292	argS	arginyl-tRNA synthetase	0.0696	0.865612
Rv1293	lysA	diaminopimelate decarboxylase	0.3966	0.93941
Rv1294	thrA	homoserine dehydrogenase	0.8527	0.980876
Rv1295	thrC	threonine synthase	0.4333	1.1086
Rv1296	thrB	homoserine kinase	0.3603	1.14722
Rv1297	rho	transcription termination factor	0.0423	1.62793
Rv1298	rpmE	50S ribosomal protein L31	0.2355	1.23745
Rv1299	prfA	peptide chain release factor 1	0.2966	1.1435
Rv1300	hemK	hypothetical protein	0.1417	0.850117
Rv1301		conserved hypothetical protein	0.969	0.993909
Rv1302	rfe	undecapaprenyl-phosphate alpha-N-acetylglucosaminyltransferase	0.2488	1.09613
Rv1303		conserved membrane protein	0.053	2.05217
Rv1304	atpB	ATP synthase A chain	0.089	1.56008
Rv1305	atpE	ATP synthase C chain	0.0818	2.00931
Rv1306	atpF	ATP synthase B chain	0.0707	1.87188
Rv1307	atpH	ATP synthase delta chain	0.0702	1.91558
Rv1308	atpA	ATP synthase alpha chain	0.1058	1.66728
Rv1309	atpG	ATP synthase gamma chain	0.0892	1.65392
Rv1310	atpD	ATP synthase beta chain	0.1055	1.7546
Rv1311	atpC	ATP synthase epsilon chain	0.1589	1.60095
Rv1312		conserved secreted protein	0.1504	1.63358
Rv1313c		transposase	0.5569	0.850424
Rv1314c		conserved hypothetical protein	0.0864	0.863022
Rv1315	murA	UDP-N-acetylglucosamine 1-carboxyvinyltransferase	0.9665	0.996496
Rv1316c	ogt	methylated-DNA-protein-cysteine methyltransferase	0.0307	0.589411
Rv1317c	alkA	ada regulatory protein	0.0262	0.762978
Rv1318c		adenylate cyclase	0.1034	0.808201
Rv1319c		adenylate cyclase	0.238	0.893819
Rv1320c		adenylate cyclase	0.0621	1.25349
Rv1321		conserved hypothetical protein	0.217	0.841671
Rv1322		conserved hypothetical protein	0.266	0.912004
Rv1322.1	NA	NA	0.8566	1.01969
Rv1323	fadA4	acetyl-CoA acetyltransferase	0.9295	1.0076
Rv1324		thioredoxin	0.246	1.26462
Rv1325c	PE_PGRS24	PE-PGRS family protein	0.0432	1.44711
Rv1326c	glgB	1,4-alpha-glucan branching enzyme	0.167	1.2005
Rv1327c	glgE	glucanase	0.0487	1.31063
Rv1328	glgP	glycogen phosphorylase	0.1346	1.17805
Rv1329c	dinG	ATP-dependent helicase	0.3141	0.913509
Rv1330c		conserved hypothetical protein	0.1138	0.852529
Rv1331	clpS	conserved hypothetical protein	0.7084	0.968526
Rv1332		transcriptional regulator	0.6386	0.954289
Rv1333		hydrolase	0.4252	1.09552
Rv1334		conserved hypothetical protein	0.596	0.959484
Rv1335		9.5 kda culture filtrate antigen cfp10a	0.7194	1.04576
Rv1336	cysM	cysteine synthase B	0.7022	1.02653
Rv1337		membrane protein	0.1583	0.76885
Rv1338	murI	glutamate racemase	0.2792	1.0948
Rv1339		conserved hypothetical protein	0.2295	0.902406
Rv1340	rph	ribonuclease rphA	0.3701	1.09429
Rv1341		conserved hypothetical protein	0.2295	1.19694
Rv1342c		conserved membrane protein	0.0231	0.760719
Rv1343c	lprD	lipoprotein	0.0786	0.716003
Rv1344		acyl carrier protein	0.0742	1.21652
Rv1345	fadD33	polyketide synthase	0.1292	1.40104
Rv1346	fadE14	acyl-CoA dehydrogenase	0.4667	1.10741
Rv1347c		conserved hypothetical protein	0.3173	0.918762
Rv1348		drugs-transport transmembrane ATP-binding protein ABC transporter	0.021	1.287
Rv1349		drugs-transport transmembrane ATP-binding protein ABC transporter	0.032	1.23863
Rv1350	fabG	3-oxoacyl-[acyl-carrier protein] reductase fabG2	0.0902	0.777564
Rv1351		hypothetical protein	0.0535	0.642588
Rv1352		conserved hypothetical protein	0.1922	0.882583
Rv1353c		transcriptional regulator	0.2163	0.832113
Rv1354c		conserved hypothetical protein	0.0494	0.779747
Rv1355c	moeY	molybdopterin biosynthesis protein	0.9501	0.985399
Rv1356c		hypothetical protein	0.0849	0.789856
Rv1357c		conserved hypothetical protein	0.1454	0.741794
Rv1358		transcriptional regulator	0.6012	0.836626
Rv1359		transcriptional regulator	0.1108	0.716011
Rv1360		oxidoreductase	0.7438	0.976309
Rv1361c	PPE19	PPE family protein	0.6341	0.95892
Rv1362c		membrane protein	0.4032	0.932522
Rv1363c		membrane protein	0.9545	1.00414
Rv1364c		conserved hypothetical protein	0.1182	0.849841
Rv1365c	rsfA	anti-anti-sigma factor	0.0682	1.28067
Rv1366		hypothetical protein	0.1829	1.17202
Rv1367c		conserved hypothetical protein	0.036	0.80466
Rv1368	lprF	lipoprotein	0.019	2.34923
Rv1371		conserved membrane protein	0.3467	0.881715
Rv1372		conserved hypothetical protein	0.3014	0.896893
Rv1373		glycolipid sulfotransferase	0.3324	0.93468
Rv1374c		hypothetical protein	0.64	0.948778
Rv1375		conserved hypothetical protein	0.357	1.09585
Rv1376		conserved hypothetical protein	0.0956	1.3326
Rv1377c		transferase	0.532	0.957962
Rv1378c		conserved hypothetical protein	0.4188	1.08315
Rv1379	pyrR	pyrimidine operon regulatory protein	0.0855	1.75173
Rv1380	pyrB	aspartate carbamoyltransferase	0.0464	1.5953
Rv1381	pyrC	dihydroorotase	0.1084	1.37186
Rv1382		hypothetical exported protein	0.1715	1.18941
Rv1383	carA	carbamoyl-phosphate synthase small chain	0.6643	0.794331
Rv1384	carB	carbamoyl-phosphate synthase large chain	0.0605	1.63564
Rv1385	pyrF	orotidine 5-phosphate decarboxylase	0.2584	1.09751
Rv1386	PE15	PE family protein	0.7283	0.926665
Rv1387	PPE20	PPE family protein	0.8662	0.960509
Rv1388	mihF	integration host factor	0.0599	1.72829
Rv1389	gmk	guanylate kinase	0.0882	2.01653
Rv1390	rpoZ	DNA-directed RNA polymerase omega chain	0.2307	1.17924
Rv1391	dfp	DNA/pantothenate metabolism flavoprotein	0.2274	1.19186
Rv1392	metK	S-adenosylmethionine synthetase	0.0505	0.681186
Rv1393c		monooxygenase	0.199	1.11345
Rv1394c	cyp132	cytochrome P450 132	0.0299	1.28759
Rv1395		transcriptional regulator	0.6759	0.96008
Rv1396c	PE_PGRS25	PE-PGRS family protein	0.0688	1.41716
Rv1397c		conserved hypothetical protein	0.1378	1.21665
Rv1398c		conserved hypothetical protein	0.1185	1.38915
Rv1399c	lipH	lipase	0.72	1.02647
Rv1400c	lipI	lipase lipH	0.1863	1.17488
Rv1401		membrane protein	0.0612	0.747756
Rv1402	priA	primosomal protein N	0.1515	0.824403
Rv1403c		methyltransferase	0.6795	1.0416
Rv1404		transcriptional regulator	0.2686	0.889498
Rv1405c		methyltransferase	0.112	0.774149
Rv1406	fmt	methionyl-tRNA formyltransferase	0.4189	1.07372
Rv1407	fmu	SUN protein	0.1481	0.884533
Rv1408	rpe	ribulose-phosphate 3-epimerase	0.1873	1.28913
Rv1409	ribG	riboflavin biosynthesis protein	0.1146	1.27938
Rv1410c		aminoglycosides/tetracycline-transport membrane protein	0.1308	1.28931
Rv1411c	lprG	lipoprotein	0.4585	1.07318
Rv1412	ribC	riboflavin synthase alpha chain	0.1426	0.785769
Rv1413		conserved hypothetical protein	0.2817	1.14727
Rv1414		conserved hypothetical protein	0.6055	0.959355
Rv1415	ribA2	riboflavin biosynthesis protein	0.6354	1.05419
Rv1416	ribH	riboflavin synthase beta chain	0.2328	0.875831
Rv1417		conserved membrane protein	0.033	0.497475
Rv1418	lprH	lipoprotein	0.3675	0.926438
Rv1419		hypothetical protein	0.0377	0.45819
Rv1420	uvrC	excinuclease ABC subunit C	0.4498	1.08572
Rv1421		conserved hypothetical protein	0.2631	1.10047
Rv1422		conserved hypothetical protein	0.5496	1.07962
Rv1423	whiA	transcriptional regulator	0.325	0.780087
Rv1424c		membrane protein	0.2888	1.11743
Rv1425		conserved hypothetical protein	0.5391	1.07217
Rv1426c	lipO	esterase	0.1547	1.21251
Rv1427c	fadD12	long-chain fatty-acid-CoA ligase	0.0547	1.78315
Rv1428c		conserved hypothetical protein	0.0933	1.3701
Rv1429		conserved hypothetical protein	0.256	1.1
Rv1430	PE16	PE family protein	0.0833	0.803822
Rv1431		conserved membrane protein	0.1729	0.815627
Rv1432		dehydrogenase	0.076	0.794822
Rv1433		hypothetical exported protein	0.0441	1.34335
Rv1434		hypothetical protein	0.9958	0.999275
Rv1435c		conserved glycine, proline and valine-rich secreted protein	0.1347	0.710972
Rv1436	gap	glyceraldehyde 3-phosphate dehydrogenase	0.0905	1.46621
Rv1437	pgk	phosphoglycerate kinase	0.0709	1.81249
Rv1438	tpi	triosephosphate isomerase	0.1023	1.58678
Rv1439c		hypothetical protein	0.0445	0.753585
Rv1440	secG	protein-export membrane protein translocase subunit	0.5727	0.851301
Rv1441c	PE_PGRS26	PE-PGRS family protein	0.2862	1.09639
Rv1442	bisC	biotin sulfoxide reductase	0.5548	0.949664
Rv1443c		hypothetical protein	0.1941	0.866116
Rv1444c		hypothetical protein	0.1122	0.735411
Rv1445c	devB	6-phosphogluconolactonase	0.241	1.14009
Rv1446c	opcA	oxpp cycle protein	0.1753	1.13755
Rv1447c	zwf2	glucose-6-phosphate 1-dehydrogenase	0.1105	1.27107
Rv1448c	tal	transaldolase	0.2629	1.13955
Rv1449c	tkt	transketolase	0.08	1.25089
Rv1450c	PE_PGRS27	PE-PGRS family protein	0.2201	1.11264
Rv1451	ctaB	cytochrome C oxidase assembly factor	0.7288	1.04487
Rv1452c	PE_PGRS28	PE-PGRS family protein	0.2121	0.872048
Rv1453		transcriptional activator	0.0392	1.24522
Rv1454c	qor	quinone reductase	0.0887	1.23384
Rv1455		conserved hypothetical protein	0.5733	0.919275
Rv1456c		antibiotic-transport membrane ABC transporter	0.4932	0.949297
Rv1457c		antibiotic-transport membrane ABC transporter	0.0918	1.53639
Rv1458c		antibiotic-transport ATP-binding protein ABC transporter	0.495	1.08394
Rv1459c		conserved membrane protein	0.7011	1.02972
Rv1460		transcriptional regulator	0.0265	0.719741
Rv1461		conserved hypothetical protein	0.0947	0.773953
Rv1462		conserved hypothetical protein	0.3906	0.940475
Rv1463		ABC transporter ATP-binding protein	0.0665	0.790617
Rv1464	csd	cysteine desulfurase	0.086	0.844582
Rv1465		nitrogen fixation related protein	0.1883	0.884858
Rv1466		conserved hypothetical protein	0.3562	0.921015
Rv1467c	fadE15	acyl-CoA dehydrogenase	0.0664	0.762996
Rv1468c	PE_PGRS29	PE-PGRS family protein	0.4754	1.05223
Rv1469	ctpD	cation transporter P-type ATPase D	0.0584	1.44436
Rv1470	trxA	thioredoxin	0.1621	0.870818
Rv1471	trxB1	thioredoxin	0.2206	0.901128
Rv1472	echA12	enoyl-CoA hydratase	0.6043	0.96375
Rv1473		macrolide-transport ATP-binding protein ABC transporter	0.4501	0.923817
Rv1473.1	NA	NA	0.9887	0.997477
Rv1474c		transcriptional regulator	0.0553	1.53518
Rv1475c	acn	iron-regulated aconitate hydratase	0.1509	1.17932
Rv1476		membrane protein	0.2152	1.10364
Rv1477		invasion-associated protein	0.0293	1.40489
Rv1478		invasion-associated protein	0.2589	0.560431
Rv1479	moxR1	transcriptional regulator	0.589	0.961618
Rv1480		conserved hypothetical protein	0.091	1.20715
Rv1481		membrane protein	0.6512	1.04177
Rv1482c		conserved hypothetical protein	0.866	0.98721
Rv1483	fabG1	3-oxoacyl-[acyl-carrier protein] reductase	0.2391	1.17094
Rv1484	inhA	NADH-dependent enoyl-[acyl-carrier-protein] reductase	0.4109	1.17198
Rv1485	hemZ	ferrochelatase	0.497	1.09604
Rv1486c		conserved hypothetical protein	0.0649	0.521018
Rv1487		conserved membrane protein	0.137	0.853434
Rv1488		conserved hypothetical protein	0.2768	0.62208
Rv1489		conserved hypothetical protein	0.4186	0.929075
Rv1489.1	NA	NA	0.1308	0.861108
Rv1490		membrane protein	0.267	0.880255
Rv1491c		conserved membrane protein	0.3059	0.844603
Rv1492	mutA	methylmalonyl-CoA mutase small subunit	0.115	1.24467
Rv1493	mutB	methylmalonyl-CoA mutase large subunit	0.0895	1.28345
Rv1494		hypothetical protein	0.0372	0.79974
Rv1495		conserved hypothetical protein	0.585	1.04718
Rv1496		arginine/ornithine transport system ATPase	0.0653	0.840666
Rv1497	lipL	esterase	0.4256	1.09844
Rv1498.1	NA	NA	0.2749	0.914824
Rv1498c		methyltransferase	0.5216	1.06577
Rv1499		hypothetical protein	0.0745	0.826734
Rv1500		glycosyltransferase	0.9619	1.00423
Rv1501		conserved hypothetical protein	0.3183	1.08887
Rv1502		hypothetical protein	0.0676	1.41587
Rv1503c		conserved hypothetical protein	0.7438	0.976647
Rv1504c		conserved hypothetical protein	0.4842	0.934546
Rv1505c		conserved hypothetical protein	0.2776	1.11363
Rv1506c		hypothetical protein	0.0767	1.19173
Rv1507.1	NA	NA	0.7439	1.03079
Rv1507c		conserved hypothetical protein	0.0768	1.23163
Rv1508.1	NA	NA	0.2688	0.919629
Rv1508c		membrane protein	0.0697	1.43309
Rv1509		hypothetical protein	0.061	1.26628
Rv1510		conserved membrane protein	0.1299	1.17674
Rv1511	gmdA	GDP-D-mannose dehydratase	0.44	1.05869
Rv1512	epiA	nucleotide-sugar epimerase	0.7165	1.02735
Rv1513		conserved hypothetical protein	0.5268	1.04854
Rv1514c		conserved hypothetical protein	0.0803	1.24484
Rv1515c		conserved hypothetical protein	0.1436	1.19313
Rv1516c		sugar transferase	0.0672	1.20977
Rv1517		conserved membrane protein	0.095	0.758558
Rv1518		conserved hypothetical protein	0.7031	0.970667
Rv1519		conserved hypothetical protein	2.51e-05	2.17365
Rv1520		sugar transferase	0.0147	1.36204
Rv1521	fadD25	fatty-acid-CoA ligase	0.4802	0.924504
Rv1522c	mmpL12	transmembrane transport protein	0.1266	1.16232
Rv1523		methyltransferase	0.1331	1.13122
Rv1524		glycosyltransferase	0.0551	1.36931
Rv1525	wbbL2	rhamnosyl transferase	0.3745	0.901388
Rv1526c		glycosyltransferase	0.0716	0.687944
Rv1527c	pks5	polyketide synthase	0.0974	0.695325
Rv1528c	papA4	polyketide synthase associated protein	0.0402	0.691669
Rv1529	fadD24	fatty-acid-CoA ligase	0.712	0.905624
Rv1530	adh	alcohol dehydrogenase	0.4014	0.928796
Rv1531		conserved hypothetical protein	0.1789	0.89511
Rv1532c		conserved hypothetical protein	0.1056	1.18514
Rv1533		conserved hypothetical protein	0.0583	1.19173
Rv1534		transcriptional regulator	0.8249	1.025
Rv1535		hypothetical protein	0.0834	1.45614
Rv1536	ileS	isoleucyl-tRNA synthetase	0.0588	1.33275
Rv1537	dinX	DNA polymerase IV	0.3629	1.09184
Rv1538c	ansA	L-aparaginase	0.0743	1.3367
Rv1539	lspA	lipoprotein signal peptidase	0.7973	1.0248
Rv1540		conserved hypothetical protein	0.1317	1.34393
Rv1541c	lprI	lipoprotein	0.3599	0.695775
Rv1542c	glbN	hemoglobin	0.2505	0.231363
Rv1543		fatty-acyl-CoA reductase	0.2061	0.698927
Rv1544		ketoacyl reductase	0.2465	1.13142
Rv1545		hypothetical protein	0.2474	1.21657
Rv1546		conserved hypothetical protein	0.175	1.22401
Rv1547	dnaE1	DNA polymerase III alpha chain	0.1346	1.19985
Rv1548c	PPE21	PPE family protein	0.2154	0.828033
Rv1549	fadD11.1	fatty-acid-CoA ligase fadD11_1	0.0049	1.78673
Rv1550	fadD11	fatty-acid-CoA ligase	0.0652	1.47371
Rv1551	plsB1	acyltransferase	0.0143	1.39471
Rv1552	frdA	fumarate reductase flavoprotein subunit	0.0057	2.50683
Rv1553	frdB	fumarate reductase iron-sulfur subunit	0.0077	1.94893
Rv1554	frdC	fumarate reductase membrane anchor subunit	0.0553	1.21232
Rv1555	frdD	fumarate reductase membrane anchor subunit	0.0084	2.22585
Rv1556		regulatory protein	0.1471	0.743536
Rv1557	mmpL6	transmembrane transport protein	0.0049	1.92735
Rv1558		conserved hypothetical protein	0.2617	1.11582
Rv1559	ilvA	threonine dehydratase	0.3502	1.09328
Rv1560		conserved hypothetical protein	0.0667	0.77643
Rv1561		conserved hypothetical protein	0.1007	0.863983
Rv1562c	treZ	maltooligosyltrehalose trehalohydrolase	0.0656	0.732848
Rv1563c	treY	maltooligosyltrehalose synthase	0.0486	0.815408
Rv1564c	treX	maltooligosyltrehalose synthase	0.1579	0.8054
Rv1565c		conserved membrane protein	0.1643	0.867488
Rv1566c		invasion-associated protein	0.4362	1.11822
Rv1567c		hypothetical membrane protein	0.1424	0.629262
Rv1568	bioA	adenosylmethionine-8-amino-7-oxononanoate aminotransferase	0.1944	0.91062
Rv1569	bioF1	8-amino-7-oxononanoate synthase	0.32	1.13298
Rv1570	bioD	dethiobiotin synthetase	0.1184	1.1987
Rv1571		conserved hypothetical protein	0.331	0.922007
Rv1572c		conserved hypothetical protein	0.1286	0.86684
Rv1573		phiRv1 phage protein	0.4906	0.938258
Rv1574		phiRv1 phage protein	0.9154	1.01006
Rv1575		phiRv1 phage protein	0.4037	0.899888
Rv1576c		phiRv1 phage protein	0.9412	0.996028
Rv1577c		phiRv1 phage protein	0.5683	1.04921
Rv1578c		phiRv1 phage protein	0.7223	1.02572
Rv1579c		phiRv1 phage protein	0.1326	0.852103
Rv1580c		phiRv1 phage protein	0.9505	0.995746
Rv1581c		phiRv1 phage protein	0.0668	0.818969
Rv1582c		phiRv1 phage protein	0.4838	0.780401
Rv1583c		phiRv1 phage protein	0.3982	0.933427
Rv1584c		phiRv1 phage protein	0.4729	0.921368
Rv1585c		phiRv1 phage protein	0.3889	0.880606
Rv1586c		phiRv1 integrase	0.3388	0.871886
Rv1588c		13E12 repeat family protein	0.7988	0.976751
Rv1589	bioB	biotin synthetase	0.1651	1.27927
Rv1590		conserved hypothetical protein	0.2042	1.35754
Rv1591		transmembrane protein	0.0958	1.41236
Rv1592c		conserved hypothetical protein	0.0448	0.717411
Rv1593c		conserved hypothetical protein	0.053	0.647365
Rv1594	nadA	quinolinate synthetase	0.0518	0.79241
Rv1595	nadB	L-aspartate oxidase	0.8108	0.975989
Rv1596	nadC	nicotinate-nucleotide pyrophosphatase	0.1651	0.839865
Rv1597		hypothetical protein	0.1918	1.15556
Rv1598c		conserved hypothetical protein	0.7545	1.02417
Rv1599	hisD	histidinol dehydrogenase	0.4373	1.06681
Rv1600	hisC1	histidinol-phosphate aminotransferase	0.4994	1.05763
Rv1601	hisB	imidazole glycerol-phosphate dehydratase	0.4854	0.94832
Rv1602	hisH	amidotransferase	0.5819	0.959234
Rv1603	hisA	phosphoribosylformimino-5-aminoimidazole carboxamide ribotide isomerase	0.401	1.10264
Rv1604	impA	inositol-monophosphatase	0.9043	1.01208
Rv1605	hisF	cyclase	0.0039	0.715987
Rv1606	hisI	phosphoribosyl-AMP-1,6-cyclohydrolase	0.15	1.15171
Rv1607	chaA	ionic transporter membrane protein	0.119	1.28983
Rv1608c	bcpB	peroxidoxin	0.2336	1.16753
Rv1609	trpE	anthranilate synthase component I	0.3645	0.919099
Rv1610		conserved membrane protein	0.1826	1.1737
Rv1611	trpC	indole-3-glycerol phosphate synthase	0.0796	1.8566
Rv1612	trpB	tryptophan synthase, beta subunit	0.0863	1.99133
Rv1613	trpA	tryptophan synthase, alpha subunit	0.1019	1.78407
Rv1614	lgt	prolipoprotein diacylglyceryl transferases	0.0885	1.77043
Rv1615		hypothetical membrane protein	0.2518	1.1362
Rv1616		conserved membrane protein	0.2421	1.32913
Rv1617	pykA	pyruvate kinase	0.0837	1.4969
Rv1618	tesB1	acyl-CoA thioesterase II	0.0965	1.44069
Rv1619		conserved membrane protein	0.846	0.985832
Rv1620c	cydC	transmembrane ATP-binding protein ABC transporter	0.0623	0.835032
Rv1621c	cydD	transmembrane ATP-binding protein ABC transporter	0.1369	0.729987
Rv1622c	cydB	membrane cytochrome D ubiquinol oxidase subunit II	0.0515	0.779902
Rv1623c	cydA	membrane cytochrome D ubiquinol oxidase subunit I	0.0435	0.748795
Rv1624c		conserved membrane protein	0.0887	1.23469
Rv1625c	cya	membrane-anchored adenylyl cyclase	0.0528	1.34986
Rv1626		two component system transcriptional regulator	0.0605	1.33452
Rv1627c		nonspecific lipid-transfer protein	0.0799	1.21797
Rv1628c		conserved hypothetical protein	0.4294	0.926824
Rv1629	polA	DNA polymerase I	0.291	1.15167
Rv1630	rpsA	30S ribosomal protein S1	0.109	1.19004
Rv1631	coaE	dephospho-CoA kinase	0.2522	0.800546
Rv1632c		hypothetical protein	0.2809	1.10677
Rv1633	uvrB	excinuclease ABC subunit B	0.1551	0.853746
Rv1634		drug efflux membrane protein	0.9834	0.998327
Rv1635c		conserved membrane protein	0.0486	0.781465
Rv1636	TB15.3	iron-regulated conserved hypothetical protein	0.0872	0.863626
Rv1637c		conserved hypothetical protein	0.3565	0.925295
Rv1638	uvrA	excinuclease ABC subunit A	0.2046	1.14484
Rv1638.1	NA	NA	0.0345	1.46151
Rv1639c		conserved membrane protein	0.02	1.61985
Rv1640c	lysS	lysyl-tRNA synthetase 2 lysX	0.1997	0.83245
Rv1641	infC	initiation factor IF-3	0.0512	1.22423
Rv1642	rpmI	50S ribosomal protein L35	0.3365	1.164
Rv1643	rplT	50S ribosomal protein L20	0.2095	1.28468
Rv1644	tsnR	23S rRNA methyltransferase	0.4728	1.05215
Rv1645c		conserved hypothetical protein	0.1098	0.871395
Rv1646	PE17	PE family protein	0.7474	0.964385
Rv1647		conserved hypothetical protein	0.0096	0.750855
Rv1648		transmembrane protein	0.4388	1.06568
Rv1649	pheS	phenylalanyl-tRNA synthetase alpha chain	0.0742	1.29168
Rv1650	pheT	phenylalanyl-tRNA synthetase beta chain	0.1285	1.40332
Rv1651c	PE_PGRS30	PE-PGRS family protein	0.1384	1.13658
Rv1652	argC	N-acetl-gamma-glutamyl-phoshate reductase	0.2017	1.14269
Rv1653	argJ	glutamate n-acetyltransferase	0.3292	1.10238
Rv1654	argB	acetylglutamate kinase	0.1597	1.14897
Rv1655	argD	acetylornithine aminotransferase	0.0794	1.28632
Rv1656	argF	ornithine carbamoyltransferase	0.153	1.2627
Rv1657	argR	arginine repressor	0.5022	1.05292
Rv1658	argG	argininosuccinate synthase	0.1071	1.28654
Rv1659	argH	argininosuccinate lyase	0.0561	1.39256
Rv1660	pks10	chalcone synthase	0.2185	0.817848
Rv1661	pks7	polyketide synthase	0.6065	0.948183
Rv1662	pks8	polyketide synthase	0.035	0.780486
Rv1663	pks17	polyketide synthase	0.0853	0.808851
Rv1664	pks9	polyketide synthase	0.943	0.994346
Rv1665	pks11	chalcone synthase	0.0313	0.623912
Rv1666c	cyp139	cytochrome P450 139	0.2529	1.18858
Rv1667c		macrolide-transport ATP-binding protein ABC transporter	0.9663	1.00308
Rv1668c		macrolide-transport ATP-binding protein ABC transporter	0.1107	1.25315
Rv1669		hypothetical protein	0.0786	0.828688
Rv1670		conserved hypothetical protein	0.0308	0.562117
Rv1671		membrane protein	0.0811	0.784445
Rv1672c		conserved membrane transport protein	0.927	0.990054
Rv1673c		conserved hypothetical protein	0.1535	0.874612
Rv1674c		transcriptional regulator	0.1032	0.834748
Rv1675c		transcriptional regulator	0.2982	1.0899
Rv1676		hypothetical protein	0.1262	1.2443
Rv1677	dsbF	lipoprotein	0.166	1.16256
Rv1678		membrane protein	0.3764	0.930166
Rv1679	fadE16	acyl-CoA dehydrogenase	0.0305	1.34513
Rv1680		hypothetical protein	0.0799	1.16822
Rv1681	moeX	molybdopterin biosynthesis protein	0.0397	1.26174
Rv1682		conserved hypothetical protein	0.1546	0.614432
Rv1683		long-chain acyl-CoA synthase	0.3608	1.13251
Rv1684		conserved hypothetical protein	0.2125	1.1375
Rv1685c		conserved hypothetical protein	0.0339	1.36257
Rv1686c		conserved membrane protein	0.0336	1.47781
Rv1687c		ABC transporter ATP-binding protein	0.0122	1.42672
Rv1688	mpg	3-methyladenine DNA glycosylase	0.0488	0.60144
Rv1689	tyrS	tyrosyl-tRNA synthase	0.57	1.05918
Rv1690	lprJ	lipoprotein	0.7178	0.898381
Rv1691		conserved hypothetical protein	0.1828	0.729424
Rv1692		phosphatase	0.3059	0.925348
Rv1693		conserved hypothetical protein	0.9059	1.01017
Rv1694	tlyA	cytotoxinhaemolysin	0.4025	1.10158
Rv1695	ppnK	inorganic polyphosphate/ATP-NAD kinase	0.2451	1.18503
Rv1696	recN	DNA repair protein	0.0538	0.431558
Rv1697		conserved hypothetical protein	0.0783	1.50275
Rv1698		conserved hypothetical protein	0.0405	1.43104
Rv1699	pyrG	CTP synthase	0.0635	1.25326
Rv1700		conserved hypothetical protein	0.038	1.35844
Rv1701		integrase	0.0942	1.30643
Rv1702c		conserved hypothetical protein	0.4591	1.09603
Rv1703c		catechol-O-methyltransferase	0.1933	1.2507
Rv1704c	cycA	D-serine/alanine/glycine transporter protein	0.0873	1.5476
Rv1705c	PPE22	PPE family protein	0.1276	0.841533
Rv1706.1	NA	NA	0.5128	1.07066
Rv1706c	PPE23	PPE family protein	0.0248	0.711842
Rv1707		conserved membrane protein	0.3984	1.11436
Rv1708		initiation inhibitor protein	0.0447	1.55872
Rv1709		conserved hypothetical protein	0.4871	1.05412
Rv1710		conserved hypothetical protein	0.3097	1.14176
Rv1711		conserved hypothetical protein	0.523	1.07026
Rv1712	cmk	cytidylate kinase	0.6089	1.06073
Rv1713	engA	GTP-binding protein	0.5468	1.06634
Rv1714		oxidoreductase	0.1534	0.78878
Rv1715	fadB3	3-hydroxybutyryl-CoA dehydrogenase	0.1727	0.817535
Rv1716		conserved hypothetical protein	0.5766	1.08632
Rv1717		conserved hypothetical protein	0.0771	1.20546
Rv1718		conserved hypothetical protein	0.1532	0.895308
Rv1719		transcriptional regulator	0.698	1.04203
Rv1720c		conserved hypothetical protein	0.7407	0.969394
Rv1721c		conserved hypothetical protein	0.2927	0.782123
Rv1722		carboxylase	0.366	2.10517
Rv1723		hydrolase	0.1391	0.78754
Rv1724c		hypothetical protein	0.3554	1.09531
Rv1725c		conserved hypothetical protein	0.092	0.850707
Rv1726		oxidoreductase	0.2775	0.833268
Rv1727		conserved hypothetical protein	0.3651	0.905718
Rv1728c		conserved hypothetical protein	0.2284	1.10513
Rv1729c		conserved hypothetical protein	0.1201	0.861889
Rv1730c		penicillin-binding protein	0.1462	1.15728
Rv1731	gabD2	succinate-semialdehyde dehydrogenase [NADP+]-dependent	0.6546	0.967488
Rv1732c		conserved hypothetical protein	0.8487	0.98717
Rv1733c		conserved membrane protein	0.5607	0.911576
Rv1734c		conserved hypothetical protein	0.7879	1.02002
Rv1735c		hypothetical membrane protein	0.8331	0.979481
Rv1736c	narX	nitrate reductase	0.3012	0.850311
Rv1737c	narK2	nitrate/nitrite transporter	0.2874	1.1266
Rv1738		conserved hypothetical protein	0.1405	0.739132
Rv1739c		sulphate-transport transmembrane protein ABC transporter	0.8335	0.974163
Rv1740		conserved hypothetical protein	0.9323	1.01034
Rv1741		conserved hypothetical protein	0.2285	1.09445
Rv1742		hypothetical protein	0.1551	1.132
Rv1743	pknE	transmembrane serine/threonine-protein kinase E	0.1171	1.19244
Rv1744c		membrane protein	0.3935	0.927828
Rv1745c	idi	isopentenyl-diphosphate delta-isomerase	0.3949	1.08235
Rv1746	pknF	anchored-membrane serine/threonine-protein kinase	0.4291	1.0773
Rv1747		conserved transmembrane ATP-binding protein ABC transporter	0.0819	1.34664
Rv1748		hypothetical protein	0.0577	0.823618
Rv1749c		membrane protein	0.7802	1.02855
Rv1750c	fadD1	fatty-acid-CoA ligase	0.0169	0.512876
Rv1751		oxidoreductase	0.293	1.15878
Rv1752		conserved hypothetical protein	0.6308	1.05696
Rv1753c	PPE24	PPE family protein	0.9077	0.985574
Rv1754c		conserved hypothetical protein	0.0545	1.30185
Rv1755c	plcD	phospholipase C 4	0.0043	2.67302
Rv1758	cut1	cutinase	0.2421	0.858889
Rv1759c	wag22	PE-PGRS family protein	0.7957	0.981764
Rv1760		conserved hypothetical protein	0.2694	0.839023
Rv1761c		hypothetical exported protein	0.4401	1.05513
Rv1762c		hypothetical protein	0.3798	0.929553
Rv1765.1	NA	NA	0.1006	1.24951
Rv1765c		conserved hypothetical protein	0.6398	0.967549
Rv1766		conserved hypothetical protein	0.152	0.800973
Rv1767		conserved hypothetical protein	0.271	2.89617
Rv1768	PE_PGRS31	PE-PGRS family protein	0.1153	1.31544
Rv1769		conserved hypothetical protein	0.1051	1.44458
Rv1770		conserved hypothetical protein	0.0677	1.61357
Rv1771		oxidoreductase	0.0628	1.56832
Rv1772		hypothetical protein	0.3307	0.899772
Rv1773c		transcriptional regulator	0.3143	1.67637
Rv1774		oxidoreductase	0.0316	1.28426
Rv1775		conserved hypothetical protein	0.1749	1.12983
Rv1776c		transcriptional regulator	0.5029	0.911387
Rv1777	cyp144	cytochrome P450 144	0.2415	0.88369
Rv1778c		hypothetical protein	0.0092	0.635031
Rv1779c		hypothetical membrane protein	0.0044	0.19263
Rv1780		conserved hypothetical protein	0.0783	0.793599
Rv1781c	malQ	4-alpha-glucanotransferase	0.0809	0.763994
Rv1782		conserved membrane protein	0.0962	0.678218
Rv1783		conserved membrane protein	0.0742	0.664864
Rv1784		conserved hypothetical protein	0.1313	0.645439
Rv1785c	cyp143	cytochrome P450 143	0.0926	0.547132
Rv1786		ferredoxin	0.0547	0.589464
Rv1787	PPE25	PPE family protein	0.0549	0.76196
Rv1788	PE18	PE family protein	0.0345	0.676946
Rv1789	PPE26	PPE family protein	0.173	0.84547
Rv1790	PPE27	PPE family protein	0.1009	0.828403
Rv1791	PE19	PE family protein	0.1635	0.722075
Rv1792	esxM	esat-6 like protein	0.754	0.955057
Rv1793	esxN	esat-6 like protein	0.865	1.01934
Rv1794		conserved hypothetical protein	0.0964	0.708888
Rv1795		conserved membrane protein	0.0517	0.734372
Rv1796	mycP5	proline rich membrane-anchored mycosin	0.8204	0.979207
Rv1797		conserved hypothetical protein	0.1936	1.18422
Rv1798		conserved hypothetical protein	0.5801	1.05254
Rv1799	lppT	lipoprotein	0.3862	1.08054
Rv1800	PPE28	PPE family protein	0.7378	0.959792
Rv1801	PPE29	PPE family protein	0.1981	0.722092
Rv1802	PPE30	PPE family protein	0.3719	0.737851
Rv1803c	PE_PGRS32	PE-PGRS family protein	0.6456	0.957113
Rv1804c		conserved hypothetical protein	0.1723	0.513216
Rv1805c		hypothetical protein	0.2471	1.19052
Rv1806	PE20	PE family protein	0.016	1.59059
Rv1807	PPE31	PPE family protein	0.0165	2.49067
Rv1808	PPE32	PPE family protein	0.3803	0.880627
Rv1809	PPE33	PPE family protein	0.0712	0.591576
Rv1810		conserved hypothetical protein	0.0149	0.675119
Rv1811	mgtC	Mg2+ transport ATPase C	0.4368	0.913891
Rv1812c		dehydrogenase	0.5939	0.88264
Rv1813c		conserved hypothetical protein	0.0973	0.833836
Rv1814	erg3	membrane-bound C-5 sterol desaturase	0.8439	0.982143
Rv1815		conserved hypothetical protein	0.3448	1.11158
Rv1816		transcriptional regulator	0.8116	1.02333
Rv1817		flavoprotein	0.444	0.933822
Rv1818c	PE_PGRS33	PE-PGRS family protein	0.156	1.15632
Rv1819c		drugs-transport transmembrane ATP-binding protein ABC transporter	0.3595	0.89801
Rv1820	ilvG	acetolactate synthase	0.0897	0.790161
Rv1821	secA2	preprotein translocase ATPase	0.172	1.16698
Rv1822	pgsA2	CDP-diacylglycerol-glycerol-3-phosphate-3-phosphatidyltransferase	0.076	1.45301
Rv1823		conserved hypothetical protein	0.0886	1.34197
Rv1824		conserved membrane protein	0.0703	1.31724
Rv1825		conserved hypothetical protein	0.1175	1.15941
Rv1826	gcvH	glycine cleavage system H protein	0.0423	1.48811
Rv1827	cfp17	hypothetical protein	0.114	1.32279
Rv1828		conserved hypothetical protein	0.3757	1.23801
Rv1829		conserved hypothetical protein	0.1261	0.827487
Rv1830		conserved hypothetical protein	0.4416	1.08213
Rv1831		hypothetical protein	0.4985	1.07373
Rv1832	gcvB	glycine dehydrogenase	0.155	0.765611
Rv1833c		haloalkane dehalogenase	0.0506	1.24832
Rv1834		hydrolase	0.0746	1.28467
Rv1835c		conserved hypothetical protein	0.116	1.22084
Rv1836c		conserved hypothetical protein	0.1938	1.81709
Rv1837c	glcB	malate synthase G	0.1285	1.26063
Rv1838c		conserved hypothetical protein	0.2062	0.90973
Rv1839c		conserved hypothetical protein	0.0643	0.718407
Rv1840c	PE_PGRS34	PE-PGRS family protein	0.0427	1.48927
Rv1841c		conserved membrane protein	0.1191	0.86934
Rv1842c		conserved membrane protein	0.4163	0.931833
Rv1843c	guaB1	inosine-5-monophosphate dehydrogenase	0.0276	0.718987
Rv1844c	gnd1	6-phosphogluconate dehydrogenase	0.8968	0.990539
Rv1845c		conserved membrane protein	0.5002	0.947096
Rv1846c		transcriptional regulator	0.0256	0.639095
Rv1847		conserved hypothetical protein	0.1536	1.14407
Rv1848	ureA	urease gamma subunit	0.8091	0.924474
Rv1849	ureB	urease beta subunit	0.8878	0.961205
Rv1850	ureC	urease alpha subunit	0.7454	0.897304
Rv1851	ureF	urease accessory protein	0.905	1.02107
Rv1852	ureG	urease accessory protein	0.7359	0.93444
Rv1853	ureD	urease accessory protein	0.198	0.852743
Rv1854c	ndh	NADH dehydrogenase	0.0016	0.228965
Rv1855c		oxidoreductase	0.1795	1.1719
Rv1856c		oxidoreductase	0.4942	0.93882
Rv1857	modA	molybdate-binding lipoprotein	0.1636	0.854159
Rv1858	modB	molybdenum-transport membrane protein ABC transporter	0.206	1.14316
Rv1859	modC	molybdenum-transport ATP-binding protein ABC transporter	0.8092	1.0239
Rv1860	apa	alanine and proline rich secreted protein	0.0201	1.42874
Rv1861		conserved membrane protein	0.0432	0.786373
Rv1862	adhA	alcohol dehydrogenase	0.2702	1.11671
Rv1863c		conserved membrane protein	0.3701	1.09341
Rv1864c		conserved hypothetical protein	0.1399	0.87648
Rv1865c		short-chain type dehydrogenase	0.1167	0.519939
Rv1866		conserved hypothetical protein	0.2103	1.10811
Rv1867		conserved hypothetical protein	0.4074	1.10672
Rv1868		conserved hypothetical protein	0.9091	1.00886
Rv1869c		reductase	0.0758	1.46125
Rv1870c		conserved hypothetical protein	0.0784	1.42985
Rv1871c		conserved hypothetical protein	0.0377	1.43407
Rv1872c	lldD2	L-lactate dehydrogenase	0.0272	1.80563
Rv1873		conserved hypothetical protein	0.1884	1.10264
Rv1874		hypothetical protein	0.9537	1.00457
Rv1875		conserved hypothetical protein	0.7483	0.978043
Rv1876	bfrA	bacterioferritin	0.9114	0.989977
Rv1877		conserved membrane protein	0.2835	0.921429
Rv1878	glnA3	glutamine synthetase	0.6778	1.03028
Rv1879		conserved hypothetical protein	0.1931	1.1982
Rv1880c	cyp140	cytochrome P450 140	0.092	1.30599
Rv1881c	lppE	lipoprotein	0.0475	1.36587
Rv1882c		short-chain type dehydrogenase/reductase	0.0299	1.80382
Rv1883c		conserved hypothetical protein	0.0308	1.57644
Rv1884c	rpfC	resuscitation-promoting factor	0.0237	1.46188
Rv1885c		conserved hypothetical protein	0.0177	1.28552
Rv1886c	fbpB	secreted fibronectin-binding protein antigen 85-B	0.3543	1.14073
Rv1887		hypothetical protein	0.1599	1.15331
Rv1888.1	NA	NA	0.4462	1.06008
Rv1888c		transmembrane protein	0.0364	0.675668
Rv1889c		conserved hypothetical protein	0.0451	0.760099
Rv1890c		hypothetical protein	0.022	0.643745
Rv1891		conserved hypothetical protein	0.0215	1.57002
Rv1892		membrane protein	0.0177	1.50693
Rv1893		conserved hypothetical protein	0.0203	1.4312
Rv1894c		conserved hypothetical protein	0.205	1.095
Rv1895		dehydrogenase	0.8048	1.02004
Rv1896c		conserved hypothetical protein	0.1889	1.16231
Rv1897c		conserved hypothetical protein	0.6243	0.948438
Rv1898		conserved hypothetical protein	0.5164	1.07318
Rv1899c	lppD	lipoprotein	0.1099	1.22896
Rv1900c	lipJ	lignin peroxidase	0.0617	0.617432
Rv1901	cinA	competence damage-inducible protein A	0.1516	1.18293
Rv1902c	nanT	sialic acid-transport membrane protein	0.1245	0.812875
Rv1903		conserved membrane protein	0.2673	0.855176
Rv1904		conserved hypothetical protein	0.0095	1.51036
Rv1905c	aao	D-amino acid oxidase	0.0376	1.26953
Rv1906c		conserved hypothetical protein	0.0722	1.2924
Rv1907c		hypothetical protein	0.2366	0.428041
Rv1908c	katG	catalase-peroxidase-peroxynitritase T	0.1159	0.805492
Rv1909c	furA	ferric uptake regulation protein	0.0404	0.500018
Rv1910c		hypothetical exported protein	0.1071	0.783869
Rv1911c	lppC	lipoprotein	0.9194	0.989721
Rv1912c	fadB5	oxidoreductase	0.5905	0.954076
Rv1913		conserved hypothetical protein	0.0502	0.75072
Rv1914c		hypothetical protein	0.7357	0.963784
Rv1915	aceAa	isocitrate lyase	0.2909	0.800689
Rv1916	aceAb	isocitrate lyase	0.0977	1.29193
Rv1917c	PPE34	PPE family protein	0.5416	0.938227
Rv1918c	PPE35	PPE family protein	0.3314	1.10929
Rv1919c		conserved hypothetical protein	0.7466	0.970625
Rv1920		membrane protein	0.3954	1.07871
Rv1921c	lppF	lipoprotein	0.4003	2.07452
Rv1922		conserved lipoprotein	0.1121	0.797926
Rv1923	lipD	lipase	0.1784	1.1453
Rv1924c		hypothetical protein	0.5385	1.07234
Rv1925	fadD31	acyl-CoA ligase	0.1115	1.27183
Rv1926c	mpt63	immunogenic protein	0.0482	1.32818
Rv1927		conserved hypothetical protein	0.2429	0.898274
Rv1928c		short-chain type dehydrogenase/reductase	0.2245	0.902402
Rv1929c		conserved hypothetical protein	0.1225	1.24375
Rv1930c		conserved hypothetical protein	0.0477	0.812138
Rv1931c		transcriptional regulator	0.0665	0.761535
Rv1932	tpx	thiol peroxidase	0.0802	1.74613
Rv1933c	fadE18	acyl-CoA dehydrogenase	0.1011	1.58804
Rv1934c	fadE17	acyl-CoA dehydrogenase	0.0661	1.2764
Rv1935c	echA13	enoyl-CoA hydratase	0.8304	0.979369
Rv1936		monooxygenase	0.3011	1.08825
Rv1937		oxygenase	0.1391	1.15357
Rv1938	ephB	epoxide hydrolase	0.9397	1.00718
Rv1939		oxidoreductase	0.0792	0.821777
Rv1940	ribA1	riboflavin biosynthesis protein	0.1553	1.11636
Rv1941		short-chain type dehydrogenase/reductase	0.5634	1.05198
Rv1942c		conserved hypothetical protein	0.8997	0.989611
Rv1943c		conserved hypothetical protein	0.2196	0.866993
Rv1944c		conserved hypothetical protein	0.3225	0.458772
Rv1945		conserved hypothetical protein	0.3184	0.893509
Rv1946c	lppG	lipoprotein	0.1069	0.756164
Rv1947		hypothetical protein	0.0845	1.79163
Rv1948c		hypothetical protein	0.0413	0.623394
Rv1949c		conserved hypothetical protein	0.038	0.832786
Rv1950c		conserved hypothetical protein	0.1334	0.704417
Rv1951c		conserved hypothetical protein	0.0699	0.585065
Rv1952		conserved hypothetical protein	0.0634	1.26424
Rv1953		conserved hypothetical protein	0.6385	1.03711
Rv1954c		hypothetical protein	0.0472	0.451914
Rv1955		hypothetical protein	0.0406	0.713929
Rv1956		transcriptional regulator	0.7584	0.978927
Rv1957		hypothetical protein	0.3532	1.07453
Rv1958c		hypothetical protein	0.3612	1.0902
Rv1959c		conserved hypothetical protein	0.974	0.997079
Rv1960c		conserved hypothetical protein	0.1305	0.762464
Rv1961		hypothetical protein	0.649	1.06748
Rv1962c		conserved hypothetical protein	0.2327	1.19295
Rv1963c	mce3R	tetR-family transcriptional repressor	0.8417	1.01946
Rv1964	yrbE3A	hypothetical membrane protein	0.1164	0.835685
Rv1965	yrbE3B	hypothetical membrane protein	0.0547	0.422389
Rv1966	mce3A	MCE-family protein	0.0621	1.19791
Rv1967	mce3B	MCE-family protein	0.0522	1.39661
Rv1968	mce3C	MCE-family protein	0.1097	1.17024
Rv1969	mce3D	MCE-family protein	0.1661	1.2055
Rv1970	lprM	MCE-family lipoprotein mce3E	0.3959	1.09284
Rv1971	mce3F	MCE-family protein	0.7632	1.02253
Rv1972		MCE-associated membrane protein	0.4714	1.06981
Rv1973		MCE-associated membrane protein	0.0475	0.78351
Rv1974		conserved membrane protein	0.468	1.0709
Rv1975		conserved hypothetical protein	0.0342	0.578533
Rv1976c		conserved hypothetical protein	0.3618	0.922728
Rv1977		conserved hypothetical protein	0.555	0.953899
Rv1978		conserved hypothetical protein	0.9189	0.992759
[truncated: 1,948 more rows]
